# Supplementary material for: Trait prioritization and genotype selection for heat stress tolerance in wheat via structural equation modeling and principal component analysis (PCA)
Source: PeerJ. 2026 Jun 23;14:e21335. doi: 10.7717/peerj.21335 (PMC13308541; doi:10.7717/peerj.21335)
Supplement: Supplemental Information 1 [file peerj-14-21335-s001.zip]

Archive with 3 entries (2 files):
- Supplementary file/
- Supplementary file/Supplementary_File_1. zip - Copy.xlsx
- __MACOSX/Supplementary file/._Supplementary_File_1. zip - Copy.xlsx
