# Supplementary material for: Trait prioritization and genotype selection for heat stress tolerance in wheat via structural equation modeling and principal component analysis (PCA)
Source: PeerJ. 2026 Jun 23;14:e21335. doi: 10.7717/peerj.21335 (PMC13308541; doi:10.7717/peerj.21335)
Supplement: Supplemental Information 1 [file peerj-14-21335-s001.zip › Supplementary file/Supplementary_File_1. zip - Copy.xlsx]

## Sheet: TableS1
				Table S1.Six studied traits under normal and heat stress conditions during (2020-21).
		S.NO	Genotypes	PVny1	GpSny1	GFDny1	SpFny1	FFpSpny1	ALny1(mm)			S.NO	Genotypes	PVsy1	GpSsy1	GFDsy1	SpFsy1	FFpSpsy1	ALsy1(mm)
		1	Chenab-70	96.2917	45.3333	37.6667	95.6111	6	4.12			1	Chenab-70	94.2456	39.3333	31	91.5556	4.33333	3.71171
		2	T-9	95.2174	50.6667	31	95.1429	6	4.15			2	T-9	94.3051	26.3333	23	77.8571	2	3.73874
		3	T-11	97.9247	47.6667	43	94.4321	5.66667	4.18			3	T-11	89	24	32.6667	87.963	3	3.76577
		4	Sarab-92	98.5914	52.6667	33.6667	96.0513	7.33333	4.21			4	Sarab-92	94.2778	39.3333	26	74	2.66667	3.79279
		5	C-518	97.2778	59.6667	42	94.746	6	4.24			5	C-518	93.0392	30	26	76.0635	2	3.81982
		6	C-591	96.5507	35	33	95	7.66667	4.27			6	C-591	91.6667	25.3333	24.3333	61	2.33333	3.84685
		7	C-228	98.7273	48	44.3333	89	5.33333	4.3			7	C-228	89.3333	24	32.3333	76.9259	3	3.87387
		8	C-217	92.6364	32.6667	33	83	7	4.33			8	C-217	86.807	22.3333	24.3333	70	3	3.9009
		9	C-271	91.3333	31.6667	43.6667	81	4.66667	4.36			9	C-271	88.3333	19.6667	32	77.8571	2.33333	3.92793
		10	Saddiq-21	98.5556	49.6667	42.3333	95.2778	5	4.39			10	Saddiq-21	79.6508	18	32	63	3	3.95495
		11	Pari-73	94.0392	35	33.6667	88	5	4.42			11	Pari-73	91.2222	25.6667	25	84	1.66667	3.98198
		12	Pak-81	95.0794	34	42.3333	85	5	4.45			12	Pak-81	92.2857	30	34	82.7778	4.33333	4.00901
		13	C-250	95.4815	30	25.6667	80	5	4.48			13	C-250	90.5556	20	15.6667	71	1.33333	4.03604
		14	Dilkash	96.8182	40.6667	32.6667	93	5.33333	4.51			14	Dilkash	88	22	22	75.3333	1.66667	4.06306
		15	MIH-21	97.7143	44.6667	43.6667	92.8841	6	4.53			15	MIH-21	96.3529	26	33.3333	76	3	4.08108
		16	Nawab-21	99.0714	36.6667	42	94.6111	5.66667	4.23			16	Nawab-21	93.9444	26.6667	32.6667	82	2.66667	3.81081
		17	Punjab-76	95.2778	40.6667	38.3333	92.3333	5.66667	4.43			17	Punjab-76	95	22	22.3333	81	4.33333	3.99099
		18	Anaj-2017	95.9247	56	41	92.8182	5.33333	4			18	Anaj-2017	87.4912	27	34	77	2.66667	3.6036
		19	Fakhr-e-Bhakkar	94.2222	35	43.6667	89	4	4.29667			19	Fakhr-e-Bhakkar	84.5714	20	32	79	2	3.87087
		20	Barani-17	99.0131	31.6667	42.3333	81	5.33333	4.24667			20	Barani-17	75	17.3333	33	67	2.33333	3.82583
		21	Bhakkar star	95.746	42	36	92.5507	5	4.19667			21	Bhakkar star	85.8333	28	24	79	2.66667	3.78078
		22	Markaz-2019	99.1017	32	41	85	6	4			22	Markaz-2019	81.5862	19	33	77	3	3.6036
		23	NIFA- Awaz	95.1515	52	37	93.0988	7.33333	4.14667			23	NIFA- Awaz	92.1111	32.3333	26.3333	84.963	2.66667	3.73574
		24	Faheem-19	96.9899	38.3333	36.3333	90	5	4.09667			24	Faheem-19	93.4848	25.3333	23	68	2.33333	3.69069
		25	Ghazi-2019	97.6716	41.3333	43	99.6667	7	4.04667			25	Ghazi-2019	95.1429	17	34.3333	95.2963	2	3.64565
		26	NIA-Zakheera	97.4127	38.3333	41	95.0513	5.33333	4			26	NIA-Zakheera	80.9394	16.3333	32	89.7778	2	3.6036
		27	NIA-Shaheen	95.6364	46.6667	36.3333	94.9444	6.33333	3.99667			27	NIA-Shaheen	74.6667	21	25.3333	70	2	3.6006
		28	Akber-19	96.619	35.3333	44.3333	92.8841	4.66667	3.94667			28	Akber-19	90.7692	25.3333	34.3333	85	3	3.55556
		29	Gulzar-19	97.2174	40.3333	46.3333	95.4762	7	3.89667			29	Gulzar-19	65.5556	24	34	85.5714	3	3.51051
		30	Pirsbak-19	98.537	48	41.6667	99.3333	6	5			30	Pirsbak-19	83.5385	30	33	76.9259	4	4.5045
		31	Rawal-87	100	45.3333	34.3333	99.6667	6	3.84667			31	Rawal-87	93.1111	25.3333	24.3333	83.8718	3.33333	3.46547
		32	Anmol-91	100	51.3333	41.6667	92.4848	6.66667	3.79667			32	Anmol-91	92.2857	35	33	88.303	2.66667	3.42042
		33	Dirk	94.1982	43.3333	33	94	5	3.74667			33	Dirk	90.303	27	26.6667	82.3333	3.33333	3.37538
		34	Morocco	95.7654	37	29	87	5	3.69667			34	Morocco	91.1026	22.6667	22	80	1	3.33033
		35	agaaz	96.4074	43	30.6667	94.6111	6.33333	3.64667			35	agaaz	81.451	17.3333	24	68	2.33333	3.28529
		36	Khoshn	90.6667	35	36	85	5.66667	3.59667			36	Khoshn	87.963	21	25	75.3333	3.66667	3.24024
		37	AZRC	98.4444	45.3333	44.3333	94.8841	8	3.54667			37	AZRC	84.9048	27	32.6667	82.5362	4.66667	3.1952
		38	Umeed-e-Khas	97.1481	53.6667	46	93.5507	9.33333	3.1			38	Umeed-e-Khas	93.4848	41.3333	34.3333	77	3.66667	2.79279
		39	WL 711	100	60	42.3333	94.7654	6	3.12			39	WL 711	94.2456	36	36.3333	80	2	2.81081
		40	Pirsbak-13	95.7169	58	36.6667	95	5.66667	3.14			40	Pirsbak-13	92.3333	31.6667	28	80	2.66667	2.82883
		41	Hamal-Faqir	92.9123	55.6667	46	94.3846	6.33333	3.16			41	Hamal-Faqir	85.2381	20	35	78	2	2.84685
		42	Pakistan-2013	90.5556	35	40	84	5	3.18			42	Pakistan-2013	86.1667	21.6667	28	66.9524	2.33333	2.86486
		43	NIFA-Lilma	92.9798	42	37.6667	92.8095	5.33333	3.2			43	NIFA-Lilma	86.1667	22	26.3333	84.2381	3.66667	2.88288
		44	Galaxy-2013	86.8333	34.3333	31.6667	85	9.66667	3.22			44	Galaxy-2013	77.1905	17	25	64	4	2.9009
		45	Shalakot-13	94.187	46	37.3333	93.0794	7	3.24			45	Shalakot-13	90.8889	28	24.3333	70.8095	3	2.91892
		46	Umeed-2014	95.1616	53.3333	34.6667	92.2456	7.66667	3.26			46	Umeed-2014	87.6667	25	25.6667	62	2.66667	2.93694
		47	Pakhtunkhwa-15	94	54	33.6667	93.4848	6.33333	3.28			47	Pakhtunkhwa-15	85.2381	22	24.3333	75	2.66667	2.95495
		48	Pirsbak-15	90.6667	53	32	95	6.66667	3.3			48	Pirsbak-15	86.8333	22	24.6667	71	3.33333	2.97297
		49	Ujala-15	83.3951	46	45.6667	82	4	3.32			49	Ujala-15	61.5	27.6667	33	79	2	2.99099
		50	IBGE-Ghaneemat	84.9048	39	43	82	4	3.34			50	IBGE-Ghaneemat	78.6667	30	35.6667	80	2	3.00901
		51	NIFA-Insaf	86.1667	45	36.3333	90	5	3.36			51	NIFA-Insaf	82.7778	28	22.6667	83	2	3.02703
		52	Sindhu-16	75.9744	35.6667	42.6667	89	5	3.38			52	Sindhu-16	74.6667	15.3333	34.3333	80	2.66667	3.04505
		53	Zincol	87.963	37	34.3333	94.2778	7	3.4			53	Zincol	78.6667	15.6667	26.3333	61	3.66667	3.06306
		54	Boroloug-16	93.9444	44.3333	29.3333	94.4127	7	3.42			54	Boroloug-16	73.6667	20	22	60	2	3.08108
		55	NIFA-Aman	95.2174	54.3333	31	95	8	3			55	NIFA-Aman	93.5789	20.6667	20.6667	79	3.33333	2.7027
		56	Gold-16	92.1481	42	37.6667	93.1515	7	3.28			56	Gold-16	83.9048	21.6667	22	55	2.66667	2.95495
		57	Johar-16	87.963	43	46.3333	92.8095	6	3.3			57	Johar-16	83.2381	19	33	67	2.33333	2.97297
		58	Ihsan-16	96.5172	60	45.6667	93.1429	5.66667	3.32			58	Ihsan-16	91.2857	32	31	85	3.33333	2.99099
		59	Fatehjang-16	93.5789	50	41.3333	94.7654	6.33333	3.34			59	Fatehjang-16	92.6667	33	31.3333	83.7284	4.33333	3.00901
		60	NN-Gandum1	96.0991	46	37	92.4762	5	3.36			60	NN-Gandum1	92.1975	25	22	81.0476	4	3.02703
		61	Wardan-17	95.9259	35.6667	45	93.0513	7	3.24			61	Wardan-17	91.2222	17.3333	34.3333	87.1538	3.66667	2.91892
		62	Pasina17	86.6984	29	40.3333	85	4	3.26			62	Pasina17	80.3333	17	24.6667	81.0476	3.33333	2.93694
		63	Khaista-17	85.8889	34	39.6667	82	3	3.28			63	Khaista-17	77.9825	20	26.3333	76	2	2.95495
		64	Israr Shaheed	93.2456	46	35.6667	95.0513	9.33333	3.3			64	Israr Shaheed	88.8246	32	26.3333	87.8205	2.66667	2.97297
		65	Shahid-17	97.4561	58	39	93.2778	5.33333	3.32			65	Shahid-17	90.8889	28	25	80	2.66667	2.99099
		66	Kohat-17	85.8205	34	36	86	4	3.34			66	Kohat-17	80.3333	28	23.6667	80.8272	4	3.00901
		67	NUWYT-63	87.963	31	33	86	3	3			67	NUWYT-63	85.2381	22	26.3333	84	3.33333	2.7027
		68	Meraj-08	100	44	34.3333	92	8.66667	3.28			68	Meraj-08	66.2222	18	26.3333	70	2	2.95495
		69	C-273	99	36	36	94.4762	9.66667	3.3			69	C-273	81.4444	26	26.3333	81	3.33333	2.97297
		70	Mexipak 65	99	54	36.3333	93.2778	10	3.32			70	Mexipak 65	89.6364	33.6667	23.6667	84	3.66667	2.99099
		71	Khushal-69	99.3333	58	36	91.1026	7.66667	3.34			71	Khushal-69	95.4786	27.6667	25.3333	89.2381	3	3.00901
		72	Pirsbaq-21	99	47	43	91.4359	5.66667	3.36			72	Pirsbaq-21	74	22	23.6667	79	2.33333	3.02703
		73	Barani-70	98.3333	47.3333	40.6667	93	5	3.24			73	Barani-70	71.5758	24.3333	30.6667	84.8333	3.33333	2.91892
		74	Blue silver	99	35.3333	37.3333	90.2222	6.66667	3			74	Blue silver	89.1014	24.6667	25.6667	86	3	2.7027
		75	SA-42	98.6667	31	42	85.9855	4	3.28			75	SA-42	90.303	19	30	82.3188	1.66667	2.95495
		76	Lylpur-73	99	43	36.6667	84.6667	7.66667	3.3			76	Lylpur-73	88.0813	28	27	82.6667	2	2.97297
		77	Erra	99.6667	53.6667	30.3333	94.6667	6.66667	3.32			77	Erra	90.037	34.3333	26.3333	81	3	2.99099
		78	Parula-73	99	48	32.3333	92	9.66667	3.34			78	Parula-73	86.4118	24.6667	26.3333	78.7284	2.33333	3.00901
		79	Yacora	98.6667	36.3333	39	89	6	3.36			79	Yacora	83.6667	21.3333	26.3333	82	2	3.02703
		80	LU-26	99.3333	54	44.6667	92.7654	7.33333	3.24			80	LU-26	91.1026	32.6667	26.6667	91.5714	1	2.91892
		81	Abbaser-21	99	62.6667	41	93	5.66667	3.26			81	Abbaser-21	83.9048	37	21.3333	83.0952	3.33333	2.93694
		82	Zargoun-21	98.6667	53.3333	39.6667	90.4359	6.33333	3.28			82	Zargoun-21	73.6667	22	23	89.8205	4.33333	2.95495
		83	Jauhar-78	99.3333	44	38.6667	92.2174	4	3.3			83	Jauhar-78	91.9524	20	30	90.5714	3	2.97297
		84	Zarghoon	99	42	40.6667	94.6667	9	3.32			84	Zarghoon	81.4444	25.3333	28	93.4872	3	2.99099
		85	SWB-1	98.6667	43.6667	42	92.0392	7.33333	3.34			85	SWB-1	97.1017	34	22.6667	90.8205	4	3.00901
		86	Punjab-81	99	43.3333	41	83.3951	7.33333	3			86	Punjab-81	93.7654	22.6667	31	80.7536	2.33333	2.7027
		87	Sind-81	99	42.3333	40	86	4.66667	3.28			87	Sind-81	95.4618	25.6667	24.6667	78	3	2.95495
		88	Faisalabad 83	98.6667	53.6667	39.6667	90.2222	5.66667	3.3			88	Faisalabad 83	96.8283	30	25.6667	89.6667	2.66667	2.97297
		89	Kohinoor 83	99.3333	32.3333	37.6667	86.3333	4.66667	3.32			89	Kohinoor 83	96.2157	25	23.6667	80.4203	2.33333	2.99099
		90	Barani-83	99	45.3333	34.3333	84.6522	6.33333	3.34			90	Barani-83	92.8148	24.6667	24.6667	76.7536	2.66667	3.00901
		91	Faisalabad 85	98.6667	43.6667	37.6667	93.3846	6.66667	5			91	Faisalabad 85	96.1667	26	23.3333	90.7692	3.33333	4.5045
		92	Sarsabz	99	32.3333	39	82.5385	5.33333	3			92	Sarsabz	92.8495	22	26.6667	79.4203	2	2.7027
		93	Tandojam 83	99.3333	24	39	81.7778	4.66667	3			93	Tandojam 83	95.5172	16.3333	26.6667	79.4203	3	2.7027
		94	Pirsbak-85	99	43.3333	41	89.9697	7.66667	3			94	Pirsbak-85	94.0513	33	28.3333	86.087	3	2.7027
		95	Punjab-85	99	33	37.3333	93.2778	4.66667	3			95	Punjab-85	73.6667	22.3333	23.6667	70	2	2.7027
		96	Wdank-85	99	46	41.6667	90.1014	6	3			96	Wdank-85	84.8889	20	25.3333	89.4348	2.33333	2.7027
		97	Chakwal 86	99	36	39	87.0784	6	3			97	Chakwal 86	85.1212	26	23.3333	83.0784	2.33333	2.7027
		98	MA-2021	99	43	39.3333	89.3333	6	3			98	MA-2021	91.4444	23	28.6667	86.3333	3.66667	2.7027
		99	Khyber 87	98.6667	42.3333	43.3333	94.8182	5.66667	3			99	Khyber 87	93.6667	33.3333	24.6667	92.8182	4	2.7027
		100	Sutluj-86	98.3333	52	38.3333	99.3333	5.33333	4			100	Sutluj-86	96.0476	26	27.3333	81.6667	3.33333	3.6036
		101	Shalimar-88	99	41.6667	32	99.6667	6	4			101	Shalimar-88	94.0755	32.3333	27	89.303	3.33333	3.6036
		102	Zardana	99	64	36	94.3333	5.33333	4			102	Zardana	83.6667	25	24.6667	89.6667	3.66667	3.6036
		103	Mehran-89	98.6667	51.3333	39.3333	92.4127	4.33333	4			103	Mehran-89	93.1481	25.6667	25.6667	89.3188	3	3.6036
		104	Rohtas 90	99.3333	42.6667	43.6667	93.2174	5.66667	4			104	Rohtas 90	91.4928	19.6667	26	89.5507	2.33333	3.6036
		105	Inqilab 91	99	47.3333	38	92.9444	5.66667	4			105	Inqilab 91	96.9259	30	26.6667	86.6296	3	3.6036
		106	Pasban 90	98.6667	54.3333	40.6667	94.2174	5.66667	4			106	Pasban 90	96.5098	22.6667	23.6667	92.2174	2.33333	3.6036
		107	Soghat-90	99.3333	62.6667	40	81.7778	4.33333	4			107	Soghat-90	97.187	21.3333	25	71	2.66667	3.6036
		108	Bakhtawar 92	99	36.3333	37.6667	95	4.33333	4			108	Bakhtawar 92	92.5833	22	33	87.2456	3	3.6036
		109	Kaghan 93	98.3333	41.3333	43.6667	92.6667	5.33333	4			109	Kaghan 93	93.4496	22.3333	27.6667	85.6667	3.33333	3.6036
		110	Nisnan	99.3333	39	42	86	6.33333	4.5			110	Nisnan	96.5203	23	27.6667	84.6667	4	4.05405
		111	Shaheen 94	98.6667	33	44.6667	84	7	3			111	Shaheen 94	95.381	23.3333	27.3333	82.5714	3	2.7027
		112	Parwaz 94	98.6667	51	40.6667	92.6667	7.66667	3			112	Parwaz 94	89	24.6667	26	84.3333	2	2.7027
		113	Shahkar 95	99.3333	37.3333	41.3333	93	5.33333	4.5			113	Shahkar 95	93.746	22	24	62.0526	1.66667	4.05405
		114	Kohsar 95	99	42	37.3333	94.7179	9	4.2			114	Kohsar 95	83.9048	20	27	86.6667	2.33333	3.78378
		115	Kirin 95	98.3333	34	42.6667	83	5.66667	4.13			115	Kirin 95	95.2778	22	28	80	3	3.72072
		116	Nowshera 96	99.3333	42	38	92.5507	3.33333	4.14			116	Nowshera 96	93.9444	22.6667	26	84.3333	2	3.72973
		117	Punjab 96	99	46	40.6667	93.0988	5.66667	4.21			117	Punjab 96	82.1111	25	24.3333	86.6296	1.66667	3.79279
		118	Suleman 96	98.6667	36	42.6667	87	6.66667	4.24			118	Suleman 96	95.2581	25.3333	25	84	1.66667	3.81982
		119	Abadgar 93	99.6667	39	37.3333	88	9.33333	4.28			119	Abadgar 93	95.7895	25.3333	23.6667	86.75	3	3.85586
		120	Frontana	99	51.6667	33.6667	87	4	4.32			120	Frontana	96.0196	43.6667	29.6667	85	3.33333	3.89189
		121	Tatara	98.3333	33.6667	36.3333	92.8095	6	4.36			121	Tatara	94.8889	22.6667	25.3333	86	4	3.92793
		122	AZRI-96	99.3333	33.3333	39	89	4.66667	4.4			122	AZRI-96	92.8148	19.3333	28.3333	84	3.33333	3.96396
		123	Punjab-96	99	43.3333	42	94.6111	7	4.44			123	Punjab-96	92.9167	28	26	75	3	4
		124	Bahawalpur-97	98.6667	43	38.3333	99.6667	7	4.48			124	Bahawalpur-97	84.2381	15	26	89.9697	2.66667	4.03604
		125	NUWYT-64	99	53.3333	41.3333	92.6667	6	4.5			125	NUWYT-64	92.1111	33.6667	27.6667	90.3333	2.33333	4.05405
		126	MH-97	99	36.3333	39.6667	92.746	6	4.2			126	MH-97	95.5758	25.3333	26.3333	85.8254	2.66667	3.78378
		127	Kohistan 97	98.6667	41.6667	38.3333	93.0988	7	4.13			127	Kohistan 97	94.2456	32.6667	24.6667	83.963	3.33333	3.72072
		128	Fakhr-e-Sarhad	99.3333	38.3333	40	92.8182	6	4.14			128	Fakhr-e-Sarhad	89.6364	23.3333	22.3333	85	2.66667	3.72973
		129	Chakwal-97	99	46	38.3333	92.5507	6	4.21			129	Chakwal-97	91.2857	32.3333	26	86.3333	1.66667	3.79279
		130	Durum-97	98.6667	36.6667	44	93.2174	7	4.4			130	Durum-97	90.7692	24.3333	27.6667	89.1014	2.66667	3.96396
		131	Darawar-97	99.3333	41.3333	39.3333	94.7654	7	4.44			131	Darawar-97	93.4127	33.6667	27	87.963	4	4
		132	Daman-98	99	54.3333	42.6667	93.2778	8	4.48			132	Daman-98	93.0392	24.3333	27.3333	85.6667	4.33333	4.03604
		133	Dera-98	99	43.6667	40.6667	92.5507	9.33333	4.5			133	Dera-98	93.6667	27.3333	27	81.2029	3.66667	4.05405
		134	Ghaznavi	99.6667	52.3333	44.3333	93.0988	9.66667	4.2			134	Ghaznavi	94.9247	31	26.6667	88	3	3.78378
		135	Zarlashata	99	43.6667	38.6667	92.6667	5.66667	4.5			135	Zarlashata	94.4848	24	26	83.7368	3.33333	4.05405
		136	Magalla-99	98.6667	36	43.3333	84	8	4.2			136	Magalla-99	88	34.6667	26.3333	80	2.66667	3.78378
		137	Bahawalpur-2000	99.3333	42.3333	42.6667	86.4545	8.33333	4.13			137	Bahawalpur-2000	94.8841	28.6667	28	83.4545	2	3.72072
		138	Marvi-2000	99	36	46	85	9.66667	4.14			138	Marvi-2000	96.187	32.3333	21.6667	88	3.66667	3.72973
		139	Takbeer	98.3333	46	42.6667	90	4.66667	4.21			139	Takbeer	95.6863	25.3333	27.3333	82.3333	2.33333	3.79279
		140	Iqbal 2000	99.3333	52.6667	42	90	6	4.24			140	Iqbal 2000	93.0392	32.3333	23.6667	80.3333	2	3.81982
		141	Auqab-2000	99	65.6667	41.3333	92	6.33333	4.21			141	Auqab-2000	88	35.6667	29.6667	91	2.33333	3.79279
		142	Amin-2000	98.3333	60	43.6667	92.7654	7	4.4			142	Amin-2000	95.2424	43.6667	26	90.2963	3	3.96396
		143	NUWYT-65	99.3333	53.3333	37.6667	92.8182	5	4.44			143	NUWYT-65	95.8506	41.3333	29.3333	87	4	4
		144	Saleem 2000	99	35	40	95.1515	9	4.48			144	Saleem 2000	91.2857	26	24.6667	86.3333	3.33333	4.03604
		145	Punjnad-1	98.6667	41.3333	42.3333	93.5507	8	4.5			145	Punjnad-1	92.1111	24.6667	24.3333	80	2.66667	4.05405
		146	Khatakwal	99.3333	34.6667	40.6667	92.0794	5.33333	4.2			146	Khatakwal	94.7407	24	28.3333	90.4444	3	3.78378
		147	Raj	99	42	34.3333	87.6667	4.66667	4.5			147	Raj	79.3333	30	26	79	2.66667	4.05405
		148	Chenab-2000	98.6667	53.3333	40	95	5	4.38867			148	Chenab-2000	96.6797	32	27	80.8696	2.33333	3.95375
		149	Wafaq-01	99.3333	60.6667	39.3333	94.4848	4.66667	4.39521			149	Wafaq-01	95.4324	31.3333	24.3333	87.7778	2	3.95965
		150	SH-2002	99	59.3333	41.3333	90.6667	8.33333	4.40176			150	SH-2002	93.6667	42.3333	26.6667	88.4444	1.66667	3.96555
		151	Bahkhar-2002	99	42.6667	37.6667	89.5556	9	4.4083			151	Bahkhar-2002	88.3333	19.3333	26.3333	84.2029	2.66667	3.97144
		152	AS-2002	99.6667	63.3333	43	92.8182	10.6667	4.41485			152	AS-2002	89.9697	33	24.3333	88.8696	4.33333	3.97734
		153	GA-2002	99	64.3333	40.6667	91.746	7	4.42139			153	GA-2002	92.8148	45	26.6667	86.4203	4.66667	3.98324
		154	Ufaq	98.6667	60.3333	37.6667	90.4359	7.33333	4.42794			154	Ufaq	90.9524	25.3333	24.3333	87.087	3	3.98913
		155	Manthar-2003	99.3333	26.6667	42.6667	76	6	4.43448			155	Manthar-2003	95.3333	22.3333	26.3333	80.7193	2	3.99503
		156	KT-2000	99	42.6667	41.3333	80.7143	6	4.44103			156	KT-2000	90.9524	18.6667	26.3333	74.386	3.33333	4.00093
		157	Pirsabak 2004	98.3333	53.6667	43.6667	93.2778	3.66667	4.44758			157	Pirsabak 2004	97.0256	30.3333	27.6667	88.4203	1.66667	4.00683
		158	NUWYT-66	99	42.6667	41	92.8095	6.66667	4.45412			158	NUWYT-66	96.2593	32	25.3333	86.4203	1.33333	4.01272
		159	Bhittai	98.6667	36.6667	41.3333	93.1429	7.66667	4.46067			159	Bhittai	95.7143	22	29.3333	71	2.33333	4.01862
		160	Zam-04	98.3333	64.6667	40.3333	93.6364	6.66667	4.46721			160	Zam-04	91.1026	36.3333	28.3333	89.9697	1.66667	4.02452
		161	TD-1	99.3333	54.3333	42.6667	93.4848	5.33333	3.45			161	TD-1	95.942	31.6667	29	89.9697	2.66667	3.10811
		162	Pirsabak 2005	99	46.6667	42.6667	92.4762	7.66667	3.36			162	Pirsabak 2005	95.7143	25.3333	25.3333	77.8571	4	3.02703
		163	Rashkoh-2005	98.3333	34.3333	38.6667	88	6	3.41			163	Rashkoh-2005	95.9899	16.3333	28	83	4.33333	3.07207
		164	Moomal 2002	99.3333	38	39.3333	92.6111	7.33333	3.36667			164	Moomal 2002	93.3333	24	23.6667	82.386	3.66667	3.03303
		165	Sehar -2006	99	33.6667	41.6667	87	3.33333	3.34667			165	Sehar -2006	95	21.6667	30.6667	82	1.66667	3.01502
		166	Shafaq -2006	98.6667	45	39.3333	95.2778	8.66667	3.32667			166	Shafaq -2006	87.6667	33.3333	27	86.8333	3.66667	2.997
		167	Saussi	99.3333	63.6667	36.3333	93.5507	8	3.30667			167	Saussi	95.4762	37	32.3333	87.7536	2	2.97898
		168	Fareed-06	99	52.3333	39.6667	92.4762	6.33333	3.28667			168	Fareed-06	96.6923	32	28.3333	81.0476	1.33333	2.96096
		169	SKD-1	98.6667	59.6667	41	95.0794	6	3.26667			169	SKD-1	95.2581	33.3333	28.6667	93.4127	3	2.94294
		170	Imdad-05	99	41.6667	42.6667	93.4127	7	3.24667			170	Imdad-05	91.619	24	30.3333	89.8254	2.33333	2.92492
		171	Khirman	99	40	35	92.1515	6	3.22667			171	Khirman	92.3725	23.6667	29	89.6364	2.66667	2.90691
		172	Chakwal-50	98.3333	51.3333	40.6667	91	6.66667	3.20667			172	Chakwal-50	96.5434	33	28	83.6667	3	2.88889
		173	Lasani-08	99.3333	59.6667	42	91.8889	6	3.18667			173	Lasani-08	95.5914	31	25.6667	88.4203	3.66667	2.87087
		174	Subhani	99	44	38.6667	92.7654	5.33333	3.16667			174	Subhani	94.0988	26.6667	24.6667	89.5309	4	2.85285
		175	Faisalabad-08	98.3333	46.6667	43.6667	92.746	6	3.14667			175	Faisalabad-08	97.2424	34	27	88.7536	2.66667	2.83483
		176	Bathoor-08	99.3333	36	40	95.2174	8	3.12667			176	Bathoor-08	95.9259	23.3333	26.3333	84.6522	2.33333	2.81682
		177	NUWYT-67	99.3333	31.3333	42	93.8095	6.66667	3.28667			177	NUWYT-67	97.0494	23.3333	27	72.6667	2	2.96096
		178	Hashim-08	98.3333	42.6667	42	92.2174	5.66667	3.26667			178	Hashim-08	93.4127	33.6667	26.6667	88.1014	1.66667	2.94294
		179	Pirsabak-2008	99.3333	54	39.3333	95.2174	4.66667	3.24667			179	Pirsabak-2008	94.8095	36	28.3333	92.2174	3	2.92492
		180	NARC-2009	99	41.6667	39.6667	93.7654	7	3.22667			180	NARC-2009	94.0794	32.3333	24	85.0617	3.66667	2.90691
		181	BARS-2009	98.6667	35.6667	43.6667	92.0794	7	3.20667			181	BARS-2009	88.9697	22.6667	28.3333	87.4203	3.33333	2.88889
		182	AARI-2010	99.3333	55	43.6667	89.5556	6.66667	3.18667			182	AARI-2010	91.7778	34	29	87.8889	2.66667	2.87087
		183	NIFA-Barsat10	99	62	44.6667	88.1014	3.66667	3.16667			183	NIFA-Barsat10	95.0513	32	29.3333	80.7193	1.66667	2.85285
		184	NIA-Amber	98.6667	53.6667	40.3333	85	6	3.26667			184	NIA-Amber	93.3333	42	25.6667	79.386	3.66667	2.94294
		185	NIA-Sunehri	99.3333	33.6667	40	89.4762	6.33333	3.24667			185	NIA-Sunehri	93.9123	21.3333	27.3333	80.7143	3.66667	2.92492
		186	Janbaz	99	36	43	87.7692	4.33333	3.22667			186	Janbaz	90.619	22	25.6667	66.1282	3	2.90691
		187	Tijban-10	98.6667	44.3333	41	88.4872	6.33333	3.20667			187	Tijban-10	95.2174	32.6667	31.3333	82.8718	3.33333	2.88889
		188	Atta Habib	99.3333	42.3333	37.3333	93.7179	7	3.18667			188	Atta Habib	92.7059	24.3333	27.3333	83.1538	3.66667	2.87087
		189	Seren	99	63	40	99.3333	7.66667	3.16667			189	Seren	94.2778	31.6667	30.6667	83.2051	4	2.85285
		190	KT-2010	98.3333	43.6667	39.3333	95.2174	6.66667	3.14667			190	KT-2010	91.7778	29.3333	28.6667	86.4348	4	2.83483
		191	Aas-2011	99	33	40	83	5.33333	3.12667			191	Aas-2011	94.3333	24	29	62.2222	3.33333	2.81682
		192	Gomal-08	100	55.6667	37.6667	94.7654	5	3.28667			192	Gomal-08	97.2063	32.6667	30.6667	81.4938	3	2.96096
		193	Punjab-2011	98.6667	60.6667	43	84.6667	5.33333	3.26667			193	Punjab-2011	95.5172	41	29.3333	67	1.66667	2.94294
		194	Millat-2011	99	47.6667	40.6667	93.1429	6.66667	3.24667			194	Millat-2011	95.8537	33.6667	28.3333	72.6667	3	2.92492
		195	Dharrabi-11	98.6667	47.6667	37	88	5.33333	3.22667			195	Dharrabi-11	95.3846	32	21.6667	75.6667	3	2.90691
		196	NARC-2011	98.3333	36	42.6667	85	5.66667	3.20667			196	NARC-2011	94.9899	24.6667	28.3333	80	3.33333	2.88889
		197	NIA-Sunder	99.3333	32.6667	40.6667	90.4359	7	3.18667			197	NIA-Sunder	92.9167	25	29.3333	84.2051	3.66667	2.87087
		198	NIA-Sarang	99	44.6667	42.6667	94.2778	8.33333	3.16667			198	NIA-Sarang	95.4786	32.3333	30	91.9444	4	2.85285
		199	Benazir-13	99	52	41.3333	90.2222	6	3.12667			199	Benazir-13	91.619	34.6667	29	85.6667	4.33333	2.81682
		200	Shahkar-13	99.3333	43	42.3333	93.2778	5	3.28667			200	Shahkar-13	91.1026	33.3333	24.3333	82.7778	3	2.96096
			Mean	97.3567	44.7083	39.5333	91.1587	6.24167	3.72113				Mean	90.1951	26.765	27.1917	81.7424	2.86	3.35237
			Minimum	75.9744	24	25.6667	76	3	3				Minimum	61.5	15	15.6667	55	1	2.7027
			Maximum	100	65.6667	46.3333	99.6667	10.6667	5				Maximum	97.2424	45	36.3333	95.2963	4.66667	4.5045

## Sheet: TableS2
				Table S2.	Six studied traits under normal and heat stress conditions during 2021-22.
		S.NO	Genotypes	PVny2	GpSny2	GFDny2	SpFny2	FFpSpny2	ALny2(mm)			S.NO	Genotypes	PVsy2	GpSsy2	GFDsy2	SpFsy2	FFpSpsy2	ALsy2(mm)
		1	Chenab-70	98.4872	44	34.6667	92.4321	5	4			1	Chenab-70	97.1228	35	22	87.963	4	3.50431
		2	T-9	97.8537	45.6667	25	92.2174	5.33333	4.1			2	T-9	90	34.6667	19.3333	79	3.33333	3.9048
		3	T-11	98.5238	42	41.6667	92.9444	5	4.2			3	T-11	91	25.3333	31.3333	77	2	3.80467
		4	Sarab-92	98.5914	52.3333	32	94.7654	6	4			4	Sarab-92	94.8182	37.3333	22	76	2	3.50431
		5	C-518	96.8148	60.6667	40.6667	95	6	4			5	C-518	91.3333	31	23	79	3	3.12
		6	C-591	97.2593	32.6667	31.6667	94.8095	4	4			6	C-591	92.1587	26.6667	22.3333	70	2.66667	3.09
		7	C-228	98.6241	46	41.3333	94	5	4.5			7	C-228	97.7273	26	25	72	2.66667	3.1
		8	C-217	94.5914	31.6667	31.6667	92.0513	6	4			8	C-217	95.9899	25	23.6667	75.9744	3	3.00369
		9	C-271	97.5	33	40.6667	83	4.66667	4.9			9	C-271	91.1014	20	31	80.5897	3	3.00369
		10	Saddiq-21	99.2037	41	41	92.6111	5	4			10	Saddiq-21	91.9697	22	32.6667	59	2.33333	3.00369
		11	Pari-73	92.1026	33	33	84	4	4			11	Pari-73	90.303	23.6667	23	83.1111	2	3.08333
		12	Pak-81	97.9259	23.3333	45	79	4	4			12	Pak-81	95.0407	22	32.3333	76	3.33333	3.12
		13	C-250	96.8502	33.3333	30.6667	85	4	4.2			13	C-250	95.9583	26	18	75	2	3.06333
		14	Dilkash	97.2222	34.6667	35	84	5	4			14	Dilkash	91.2857	24.3333	23.3333	78	2.33333	3.21
		15	MIH-21	96.1515	43.6667	33	95.0513	5	4.5			15	MIH-21	92.7778	21.6667	21.3333	62	3	3.16
		16	Nawab-21	94.2456	31.3333	34.3333	94.2778	5.33333	4.8			16	Nawab-21	90.6364	23	22	49.6667	2.66667	3.17
		17	Punjab-76	97.0476	37	34.6667	84	4.33333	4			17	Punjab-76	94.2456	20	21.3333	69.9444	2.66667	3.18
		18	Anaj-2017	97.1228	50	35.6667	95.4321	4	4			18	Anaj-2017	95.3333	28	24	74	2	3.04333
		19	Fakhr-e-Bhakkar	98.0991	33	33.6667	81	3.66667	4			19	Fakhr-e-Bhakkar	95.2222	25	22	67.8551	2	3.00369
		20	Barani-17	98.4074	33.6667	33.6667	89	5.33333	4			20	Barani-17	96.0741	14.6667	22.3333	53.3333	2	3.14429
		21	Bhakkar star	96.8767	38	35	88	5	4.5			21	Bhakkar star	96.7143	26	23.6667	72	3	3.14774
		22	Markaz-2019	98.2248	31.6667	31.6667	83	4.33333	4			22	Markaz-2019	93.4815	28	22	61.7193	3	3.15119
		23	NIFA- Awaz	96.0988	43	36.3333	91	3.33333	4			23	NIFA- Awaz	87.963	21	27.3333	82	2	3.15464
		24	Faheem-19	86.8333	36.3333	34.3333	80	5	4			24	Faheem-19	83.1111	24	24	66	1.33333	3.1581
		25	Ghazi-2019	96.4762	35	32	99.6667	4.66667	4.3			25	Ghazi-2019	57.0476	14	23.3333	57	2	3.16155
		26	NIA-Zakheera	93.4848	34	32.6667	94.8841	5.66667	4			26	NIA-Zakheera	91.4359	28	22	69	4	3.165
		27	NIA-Shaheen	97.9502	38.3333	34.3333	90.2222	4.33333	4			27	NIA-Shaheen	92.303	29	24.3333	86.8333	3	3.08333
		28	Akber-19	98.4709	26	43.6667	94.3333	5	4.8			28	Akber-19	92.1026	25	33.6667	79	3	3.12
		29	Gulzar-19	93.2857	35	43.3333	89.9697	4.66667	4.89			29	Gulzar-19	91.6667	28	31.6667	77	3.33333	3.06333
		30	Pirsbak-19	91.2222	39	41	94.8841	5.66667	4.9			30	Pirsbak-19	89.1579	23	23.6667	68.8551	2.33333	3.21
		31	Rawal-87	94.1982	44.6667	32	94.2174	5	4.9			31	Rawal-87	92.2857	25.6667	23.6667	72.971	2.66667	3.16
		32	Anmol-91	94.2456	51	40.6667	90.1014	4	4.95			32	Anmol-91	88.2963	33.6667	32.6667	87.4348	2	3.17
		33	Dirk	98.0991	43	33.3333	95	5	4.78			33	Dirk	87.1667	28.3333	26	83	3	3.18
		34	Morocco	98.187	36.3333	24.6667	86	5	4.89			34	Morocco	91.7692	30	18	80	3.66667	3.1581
		35	agaaz	93.7692	44	28	86.2381	5.66667	4.81333			35	agaaz	83.1111	18.3333	19	59	2.33333	3.16155
		36	Khoshn	98.187	33.3333	32	95.0513	4.66667	4.78333			36	Khoshn	92.1481	21.3333	22	60	3	3.165
		37	AZRC	97.1453	46.3333	34.3333	95	5	4.75333			37	AZRC	90.8889	33	23	80.2564	3	3.26
		38	Umeed-e-Khas	91.9697	54.3333	42	95.6111	6	4.72333			38	Umeed-e-Khas	88.8246	33	24.3333	67	2	3.12
		39	WL 711	92.1026	49	33	94.4762	5	4.69333			39	WL 711	86.1212	26	24.3333	65	3	3.09
		40	Pirsbak-13	98.7869	43	35	88.7619	4.33333	4.66333			40	Pirsbak-13	87.963	27	25.3333	60	2.33333	3.46
		41	Hamal-Faqir	96.3061	43	35.6667	87.963	5.33333	4.63333			41	Hamal-Faqir	94.2857	22.3333	24	68	2	3.345
		42	Pakistan-2013	98.2424	38.6667	35.3333	87.1538	4.33333	4.98			42	Pakistan-2013	94	23.6667	26.3333	64.7949	3.33333	3.387
		43	NIFA-Lilma	97.3232	33.6667	35.3333	89.9697	5.66667	4.89			43	NIFA-Lilma	93.25	25.3333	23.3333	62.8788	2.66667	3.08333
		44	Galaxy-2013	94.3684	28	31	95.6667	5	4.96			44	Galaxy-2013	91.6667	28	21.6667	81	3	3.12
		45	Shalakot-13	92.25	36	34.6667	84	4.66667	4.9175			45	Shalakot-13	87.0784	24	22.3333	69	2.66667	3.06333
		46	Umeed-2014	97.1429	43	33.3333	94.2778	5	4.94367			46	Umeed-2014	94.5833	26	24	66	3.33333	3.21
		47	Pakhtunkhwa-15	93.7778	46	32.3333	94.8095	5.33333	4.96983			47	Pakhtunkhwa-15	92.748	36	23.3333	86	4	3.16
		48	Pirsbak-15	95.6667	43	32	99.6667	5	4.72333			48	Pirsbak-15	86.2963	18	24.6667	55.1739	2	3.17
		49	Ujala-15	91.5309	34	32	84	4	4.69333			49	Ujala-15	91.3333	23	24.3333	81	3.66667	3.18
		50	IBGE-Ghaneemat	94.9728	35	35	84	4	4.66333			50	IBGE-Ghaneemat	91.5556	25	24	54.8519	2.66667	3.1581
		51	NIFA-Insaf	98.2063	43	34.3333	95.3333	5	4.63333			51	NIFA-Insaf	92.9697	27	21.3333	59.6667	1.66667	3.16155
		52	Sindhu-16	97.9259	35	32	84	4	4.98			52	Sindhu-16	42.9167	14	24.6667	52	2	3.165
		53	Zincol	98.6241	35	32.6667	80	4	4.89			53	Zincol	64.7949	13	24	54.1905	3	3.26
		54	Boroloug-16	95.0392	45.3333	24.6667	94.8095	5.66667	4.96			54	Boroloug-16	92.1111	24	21.3333	77.1905	2.66667	3.12
		55	NIFA-Aman	98.2581	50	30.6667	92.9444	4.66667	4.9175			55	NIFA-Aman	96.0988	26	0	75.3333	0	3.21
		56	Gold-16	91.7681	43.3333	33.3333	94.4127	5	4.94367			56	Gold-16	88.2184	31.6667	23	65	2.33333	3.18
		57	Johar-16	97.9247	47	42.3333	93.6667	5.66667	4.89			57	Johar-16	93.2174	22	29.3333	74	2.33333	3.12
		58	Ihsan-16	92.7692	54	35.3333	90.6364	4.33333	4.84			58	Ihsan-16	62.5	24	24.6667	70	2.33333	3.17
		59	Fatehjang-16	95.7269	45	34	94.6667	4.66667	4.75			59	Fatehjang-16	91.1014	28	24.6667	71	2.33333	3.125
		60	NN-Gandum1	98.4792	44	32.6667	93.9444	5.66667	4.79			60	NN-Gandum1	96.0494	26	21.3333	82	3	3.107
		61	Wardan-17	97	33	34	90.7692	5.66667	4.96			61	Wardan-17	63.5455	15	24.6667	73	2.66667	3.089
		62	Pasina17	90.6364	23	34.6667	73	5.33333	4.65			62	Pasina17	67.1404	15	22.6667	74	3	3.071
		63	Khaista-17	97.6087	40	34.6667	90.5556	4.66667	4.68			63	Khaista-17	96.2222	20	24	85.2222	3.33333	3.053
		64	Israr Shaheed	98.1228	36	31.6667	84	4	4.56			64	Israr Shaheed	94.5185	23	23.6667	74	3	3.035
		65	Shahid-17	95.5217	54	33	93.4127	6	4.48			65	Shahid-17	80.6667	30	24.3333	79	1.66667	3.017
		66	Kohat-17	93.6364	35.6667	33.3333	92.3333	3	4.65			66	Kohat-17	90.3333	26	21.6667	89	2.66667	2.999
		67	NUWYT-63	94.9123	28	31.3333	81	4	4.39			67	NUWYT-63	91.746	20	24.3333	72	3	2.981
		68	Meraj-08	94.0392	43	31.6667	88.7619	3	4.45439			68	Meraj-08	89.2184	19	24	82.2381	2	2.963
		69	C-273	96.4496	37.3333	32.6667	94.8095	5	4.41534			69	C-273	87.6667	26	24	83.0476	2.33333	2.945
		70	Mexipak 65	93.6384	44	34	90	4.66667	4.3763			70	Mexipak 65	65.8889	23	21.3333	80	2.33333	2.927
		71	Khushal-69	89.1944	46	31.6667	91.2857	6	4.33725			71	Khushal-69	77.3158	21	23.3333	81.381	3	2.909
		72	Pirsbaq-21	95.2632	36	35	80	3	4.29821			72	Pirsbaq-21	70.3333	15	21	70	2	3.12
		73	Barani-70	85.2381	42	36.6667	86	5	4.25916			73	Barani-70	81.8718	22	24	81.381	2.66667	3.21
		74	Blue silver	93.619	34	35.3333	85	3	4.22012			74	Blue silver	87.6296	23.3333	23.6667	83	2.33333	3.18
		75	SA-42	95.8506	31.6667	37	94.3846	5.66667	4.18107			75	SA-42	92	22.3333	26.3333	87.4872	2.66667	3.12
		76	Lylpur-73	98.2754	42	34.3333	94.9444	4.33333	4.14203			76	Lylpur-73	91.3333	24	24.3333	77	3.33333	3.17
		77	Erra	91.5556	44	27	95.0988	6	4.10298			77	Erra	86.963	31.3333	20	71	2	3.125
		78	Parula-73	90.6667	43	32.3333	94.1515	5.66667	4.06394			78	Parula-73	82.1111	31.6667	24	75.4242	1.33333	3.107
		79	Yacora	91.7692	34.6667	34.3333	99.6667	5	4.02489			79	Yacora	89.303	22	24.3333	64.7391	2.33333	3.1581
		80	LU-26	98.3197	50	37.3333	95.1429	4	3.98585			80	LU-26	80.3333	22.6667	25	74.3333	2	3.16155
		81	Abbaser-21	92.4815	44	32	94.2778	5	3.9468			81	Abbaser-21	87.963	35	21	57.4444	2.33333	3.165
		82	Zargoun-21	93.3684	46	37.3333	91.1026	4.33333	3.90776			82	Zargoun-21	70.8095	20	23	74	3	3.26
		83	Jauhar-78	93.4848	35.6667	36.3333	99.3333	5.33333	3.86871			83	Jauhar-78	86.8333	19	28.6667	80.5897	3	3.12
		84	Zarghoon	91.9167	42.6667	32.6667	94.2778	3	3.82967			84	Zarghoon	88.7101	29	21	53.7222	3	3.21
		85	SWB-1	97.9864	43	35.3333	90.2222	4	4.56			85	SWB-1	96.0988	33.3333	22.6667	51.3889	2.66667	3.18
		86	Punjab-81	98.537	45.6667	35.3333	94.2174	3.66667	4.48			86	Punjab-81	91.8095	32.6667	24.3333	60.6232	2.66667	3.12
		87	Sind-81	97.8889	42	33.3333	94.6667	4.33333	4.65			87	Sind-81	94.4375	27	22.6667	74	2.33333	3.17
		88	Faisalabad 83	95.8182	44	37.6667	94	5.66667	4.39			88	Faisalabad 83	86.0784	20	24	66	2	3.125
		89	Kohinoor 83	95.8506	34	37	84	4	4.45439			89	Kohinoor 83	90.6364	22	23.3333	80.8272	3	3.107
		90	Barani-83	89.0631	26.3333	34.3333	88	4.33333	4.41534			90	Barani-83	81	15.3333	23	73	3	3.089
		91	Faisalabad 85	83.1111	20	34.3333	74	5.33333	4.3763			91	Faisalabad 85	70.8095	18	22.6667	73.0247	2	3.071
		92	Sarsabz	98.1968	42.3333	35.6667	74	4.66667	4.33725			92	Sarsabz	74.3333	24	24.3333	72	2.33333	3.053
		93	Tandojam 83	85.2381	23	33	85	5.33333	4.29821			93	Tandojam 83	63.8788	15.3333	24.3333	60.5128	3.33333	3.035
		94	Pirsbak-85	93.4444	44	32.3333	93.5507	5.33333	4.25916			94	Pirsbak-85	90	31	26.3333	90.4348	3	3.017
		95	Punjab-85	88.2963	26.6667	33	73	4.66667	4.22012			95	Punjab-85	74.3333	17	23.6667	67.6667	1.66667	2.999
		96	Wdank-85	91	29	34.6667	80	4.66667	4.18107			96	Wdank-85	87.963	19	23.3333	70	2	2.981
		97	Chakwal 86	76.3077	34.6667	35.6667	84	5.33333	4.14203			97	Chakwal 86	72.5758	20	21.6667	78	3.66667	2.963
		98	MA-2021	87.1667	36	36.3333	81	4	4.10298			98	MA-2021	80.9394	21	22.3333	54.3333	2.66667	2.945
		99	Khyber 87	94.9123	40.6667	35.3333	94.9444	4.33333	4.06394			99	Khyber 87	87.2963	22.3333	22.3333	65.5	2	2.927
		100	Sutluj-86	94.5833	48.3333	34	92.3333	4.33333	4.02489			100	Sutluj-86	76.4902	22	24.6667	80	2.66667	2.909
		101	Shalimar-88	93.8148	32.3333	25	77	4	4.45439			101	Shalimar-88	90.3333	22.3333	25	74	0	3.12
		102	Zardana	97.0833	42.6667	33	91.4359	6.33333	4.41534			102	Zardana	92.8333	36	22.3333	68.0769	2	3.21
		103	Mehran-89	95.1481	41	37	97.0513	4.66667	4.3763			103	Mehran-89	88.8246	25	24.3333	73.359	2.33333	3.18
		104	Rohtas 90	94.8841	41	35.3333	92.2778	5.66667	4.33725			104	Rohtas 90	91.8148	28	24	86	2.33333	3.12
		105	Inqilab 91	93.4444	44	32.6667	99.6667	5	4.29821			105	Inqilab 91	86.8333	20	24.6667	86.4545	3	3.00369
		106	Pasban 90	94.4848	44.6667	37	94.9444	4.33333	4.25916			106	Pasban 90	85.8889	21.3333	23.6667	70.6111	2	3.16
		107	Soghat-90	98.129	44	34.6667	95.5507	4.33333	4.22012			107	Soghat-90	81.6061	16.6667	21.6667	77.4203	2.33333	3.00369
		108	Bakhtawar 92	97.0741	34.6667	35.3333	87	5	4.18107			108	Bakhtawar 92	95.746	31	25.6667	82	3	3.14
		109	Kaghan 93	86.2222	39	34	95.3333	4	4.14203			109	Kaghan 93	84	20.3333	24.6667	70.3333	2.33333	3.00369
		110	Nisnan	95.8095	32.3333	35.3333	94.8182	5.66667	4.10298			110	Nisnan	93.4127	31	24	86	3	3.00369
		111	Shaheen 94	90.8254	23.6667	34.6667	94.6667	4.66667	4.06394			111	Shaheen 94	83.2381	15	24.6667	70	2.33333	3.00369
		112	Parwaz 94	91	34.6667	34	95.4848	4	4.02489			112	Parwaz 94	81.2727	13	23.6667	64.2121	3.33333	3.32
		113	Shahkar 95	93.4348	25.3333	35.3333	95.6667	4.66667	4.3763			113	Shahkar 95	89	18	22.6667	67.6667	1.33333	3.00369
		114	Kohsar 95	95.2906	35.3333	34.6667	99.6667	4.66667	4.33725			114	Kohsar 95	80.75	13	24.6667	93.4921	2.66667	3.21
		115	Kirin 95	89.2653	24	34.6667	77	3	4.29821			115	Kirin 95	71.2424	13	25.6667	70	2.66667	3.00369
		116	Nowshera 96	94.1982	40.6667	34.6667	90.5556	5.33333	4.25916			116	Nowshera 96	90.9798	18.6667	23.6667	65.8889	1.66667	3.00369
		117	Punjab 96	95.4815	40	34	86.6522	4.66667	4.22012			117	Punjab 96	86.963	15.3333	22	81.3188	2.66667	3.15
		118	Suleman 96	92.6667	33	35.6667	85	3.66667	4.18107			118	Suleman 96	86.6296	15	23.6667	66.2222	1.66667	3.00369
		119	Abadgar 93	93.2906	34.6667	35.3333	90.7692	4.33333	4.14203			119	Abadgar 93	84.2381	26.6667	23.6667	67.807	2.66667	3.125
		120	Frontana	94.1667	31.6667	33.6667	94.6667	4.33333	4.10298			120	Frontana	91.2083	27.3333	24	89.6667	3.66667	3.107
		121	Tatara	81.0833	29	33	85	5	4.06394			121	Tatara	75	18.6667	25.3333	61.5455	2.33333	3.1581
		122	AZRI-96	94.4496	37	35	95.0794	4.66667	4.02489			122	AZRI-96	81.2564	17.6667	26	80.6508	2.33333	3.16155
		123	Punjab-96	78.087	33	35.3333	81	5.33333	4.45439			123	Punjab-96	70.6667	25.3333	23.6667	71	2.66667	3.165
		124	Bahawalpur-97	89.303	52.6667	34.6667	82	5.66667	4.41534			124	Bahawalpur-97	87.963	20.6667	23.6667	64.0526	3.66667	3.26
		125	NUWYT-64	96.4321	34	34.6667	87.1538	5	4.3763			125	NUWYT-64	70.5294	29	25.3333	80	1.66667	3.12
		126	MH-97	93.4321	26.3333	36.3333	80	4.33333	4.33725			126	MH-97	70.5294	22.3333	24	78.3889	2	3.21
		127	Kohistan 97	90.7681	31.3333	35	74	5.33333	4.29821			127	Kohistan 97	83.8718	18	22.3333	60.6232	4	3.18
		128	Fakhr-e-Sarhad	89.6667	28	32.6667	84	5.66667	4.25916			128	Fakhr-e-Sarhad	74.6667	20.6667	22.3333	69.7901	2	3.12
		129	Chakwal-97	90.7255	36.3333	33	85	4.66667	4.22012			129	Chakwal-97	84.9048	18	23.6667	66.2857	1.66667	3.17
		130	Durum-97	94.9149	34.6667	33.3333	83	5	4.18107			130	Durum-97	93.4444	23	24.3333	74.6667	1.66667	3.00369
		131	Darawar-97	91.303	28	34	85	2	4.14203			131	Darawar-97	88.5517	22	24	61.7193	1	3.00369
		132	Daman-98	92.3333	42	33	85	5.66667	4.10298			132	Daman-98	88.2184	18	24.3333	53.5238	2.33333	3.00369
		133	Dera-98	82.2529	53	39.6667	94.1515	5.33333	4.06394			133	Dera-98	76.3158	29.3333	27	63.5455	2.66667	3.00369
		134	Ghaznavi	92.6667	44	33.6667	90.5556	5	4.02489			134	Ghaznavi	80.3333	31.6667	23.3333	74.6667	3.66667	3.00369
		135	Zarlashata	84.0702	34.3333	35	94.8182	5.33333	4.10298			135	Zarlashata	77.9825	26	23.6667	86.7879	2.33333	3.00369
		136	Magalla-99	90.7692	42.6667	32.6667	85	4.66667	4.06394			136	Magalla-99	83.8718	24	26.3333	71.3333	2	3.00369
		137	Bahawalpur-2000	93.6364	34	36	95.4127	5	4.02489			137	Bahawalpur-2000	86.1667	28	25.6667	81.3175	3.33333	3.00369
		138	Marvi-2000	97.1839	44.6667	33.3333	90	5.33333	4.45439			138	Marvi-2000	84	26.6667	20.3333	74.358	2.66667	3.00369
		139	Takbeer	94.25	35	40.6667	95.4848	4.33333	4.41534			139	Takbeer	83.4035	23.6667	27.3333	86.4545	2.33333	3.00369
		140	Iqbal 2000	97.0175	47.6667	32.6667	85	4.66667	4.3763			140	Iqbal 2000	92.4286	23.6667	22	75	3	3.00369
		141	Auqab-2000	93.6364	57.3333	35.3333	95.5507	5.33333	4.33725			141	Auqab-2000	86.6263	33	23.6667	83.2029	3	3.00369
		142	Amin-2000	88.0784	49.6667	33	99.6667	5.66667	4.29821			142	Amin-2000	85.4872	42.6667	23.6667	69.7901	2	3.96396
		143	NUWYT-65	97.2424	26.3333	34.3333	94.9444	5	4.25916			143	NUWYT-65	91.7011	32	27	75.6667	3	4
		144	Saleem 2000	85.2381	40.6667	34.6667	83	5.33333	4.22012			144	Saleem 2000	71.9091	18	22.3333	60.9565	1.66667	4.03604
		145	Punjnad-1	97.5758	32	36	93.4321	5.33333	4.18107			145	Punjnad-1	93.3678	26.3333	22.3333	82.1605	2.66667	4.05405
		146	Khatakwal	86.1212	34.6667	40	92.2778	5.33333	4.14203			146	Khatakwal	75	17.3333	29.6667	77.2281	3.33333	3.78378
		147	Raj	86.5	42	33.3333	95.2174	4.33333	4.10298			147	Raj	77.087	24.6667	26	67.1884	3	4.05405
		148	Chenab-2000	89.3333	54	35.6667	100	4.66667	4.06394			148	Chenab-2000	65.2222	25.6667	24.6667	73.2424	2.66667	3.95375
		149	Wafaq-01	81.0833	43	37	95.0513	4.66667	4.02489			149	Wafaq-01	63.8889	30	22	54.2821	1	3.95965
		150	SH-2002	91	32.3333	34.6667	94.9444	5	4.3763			150	SH-2002	82.4444	32	24.3333	78.0556	3.33333	3.96555
		151	Bahkhar-2002	99	42	34.3333	94.9444	5	4.33725			151	Bahkhar-2002	84.2222	18.6667	24.6667	77.7222	2	3.97144
		152	AS-2002	96.5816	52	40.3333	95	4	4.29821			152	AS-2002	92.2857	31	29.6667	87.6667	3.33333	3.97734
		153	GA-2002	93.6667	33.6667	34.6667	91.1975	6	4.25916			153	GA-2002	90.619	32	24	74.6914	1.33333	3.98324
		154	Ufaq	96.6667	26	34.3333	94.8182	5.66667	4.22012			154	Ufaq	90.3333	23	22.6667	87.9697	2	3.98913
		155	Manthar-2003	94.4762	36	34.6667	89.9697	5	4.18107			155	Manthar-2003	0	0	0	0	0	3.99503
		156	KT-2000	91.5417	52	34.6667	84	5.33333	4.14203			156	KT-2000	72.2424	20	24	82.2029	4	4.00093
		157	Pirsabak 2004	93.9592	43.6667	34	94.746	5.33333	4.10298			157	Pirsabak 2004	90.6364	30	22.3333	89.8254	1.33333	4.00683
		158	NUWYT-66	93.5789	35	34.3333	95	4.33333	4.06394			158	NUWYT-66	87.2963	31.6667	23.6667	67	1.66667	4.01272
		159	Bhittai	85.2381	61.3333	35	95.4321	4	4.02489			159	Bhittai	70.3333	23.6667	26.3333	69	3.66667	4.01862
		160	Zam-04	88.2963	27.3333	34.3333	94.4848	5	4.45439			160	Zam-04	84.8288	35.3333	26	81.6061	3.33333	4.02452
		161	TD-1	83.1111	44.6667	35.3333	95.3333	5.33333	4.41534			161	TD-1	74.9744	15.6667	26.3333	76.3333	2	3.78378
		162	Pirsabak 2005	94.4815	28.3333	41.6667	90.5556	4.66667	4.3763			162	Pirsabak 2005	71.5758	19.6667	33.6667	73.6667	1.66667	3.72072
		163	Rashkoh-2005	93.3131	36.6667	34.6667	94.8182	5.33333	4.33725			163	Rashkoh-2005	85.8333	18	23.6667	76.7576	3.66667	3.72973
		164	Moomal 2002	95.5476	32.6667	36.3333	94.746	5	4.29821			164	Moomal 2002	92.6364	22.3333	22	65.8889	2	3.79279
		165	Sehar -2006	94	39	35	95.3846	5.66667	4.89			165	Sehar -2006	91.8889	20.6667	24	85.8718	2.66667	3.81982
		166	Shafaq -2006	94.2222	42.6667	37.3333	99.6667	5.33333	4.95			166	Shafaq -2006	86.2963	10.6667	24.3333	65.8889	2.66667	3.79279
		167	Saussi	96	34.3333	40.6667	95.8095	4	4.18107			167	Saussi	70.8095	23	32.6667	76.8571	3	3.95375
		168	Fareed-06	96.8841	27	35	95.6111	5.33333	4.14203			168	Fareed-06	91.9697	17.3333	25	90.5556	2.33333	3.95965
		169	SKD-1	93.0392	34.6667	36	95.8095	6.33333	4.10298			169	SKD-1	91.4359	18	25.3333	73.5238	2	3.96555
		170	Imdad-05	86.3188	33.3333	35.3333	95.1429	5	4.06394			170	Imdad-05	80.3333	20.6667	26.6667	77.1905	3.33333	3.97144
		171	Khirman	84.7368	43.3333	35	94.4848	4.66667	4.02489			171	Khirman	82.4444	22.3333	26.3333	53.5152	2.33333	3.97734
		172	Chakwal-50	92.3333	54	37.3333	90	4.66667	4.45439			172	Chakwal-50	81.3175	26.6667	24.6667	61.2121	3.33333	3.98324
		173	Lasani-08	96.4545	38	34.6667	91.9524	5.33333	4.41534			173	Lasani-08	61.5128	33.3333	22.6667	62.2381	1.66667	3.98913
		174	Subhani	97	34	36	91.1026	5.33333	4.3763			174	Subhani	67.25	24.6667	22.6667	75.9744	3.66667	3.12
		175	Faisalabad-08	94.7692	28.6667	34.3333	82.7778	3	4.33725			175	Faisalabad-08	85.5556	11.6667	23.6667	56.4444	1	3.21
		176	Bathoor-08	89.1579	22.6667	36.6667	94.746	3.33333	4.29821			176	Bathoor-08	82.4035	14.3333	24	76.3968	1.33333	3.18
		177	NUWYT-67	87.7451	32	36.3333	94.9444	4.66667	4.89			177	NUWYT-67	85.0784	15	24.3333	57.7778	2	3.12
		178	Hashim-08	90.4921	28.3333	32	85.9855	4.66667	4.95			178	Hashim-08	87.2963	20.6667	24.3333	81.6522	3.33333	3.17
		179	Pirsabak-2008	94.7073	42	33	84.9048	4.33333	4.18107			179	Pirsabak-2008	80.9394	17	25.3333	76.8571	1	3.00369
		180	NARC-2009	96.6085	28	37	94.0794	5.33333	4.14203			180	NARC-2009	90.7255	24.3333	22.6667	70.4762	3	3.00369
		181	BARS-2009	93.7619	36	35	80.9841	5.33333	4.10298			181	BARS-2009	90	18	26	77.9841	2	3.00369
		182	AARI-2010	95.7829	19.3333	42.6667	95.4848	5.33333	4.06394			182	AARI-2010	84.5714	10	34.6667	82.9394	2.33333	3.00369
		183	NIFA-Barsat10	85	44	34.6667	95.6667	6	4.02489			183	NIFA-Barsat10	60.8462	10	26	75.6667	3.66667	3.00369
		184	NIA-Amber	93	25	35.3333	90.5556	5.33333	4.45439			184	NIA-Amber	83.6667	20.6667	22.6667	56.9649	3.33333	3.00369
		185	NIA-Sunehri	94.6465	31.6667	34	91.1975	4.66667	4.41534			185	NIA-Sunehri	92.9524	16.3333	25	74.0247	2	3.00369
		186	Janbaz	88.2963	46.6667	35.3333	89.8254	5	4.3763			186	Janbaz	57.1111	19	23.3333	66	2	3.32
		187	Tijban-10	86.8333	39.6667	35.3333	85.9855	4.33333	4.33725			187	Tijban-10	66.8824	32	22	83.2029	2.66667	3.00369
		188	Atta Habib	94.1631	22.6667	33.6667	81.381	4.33333	4.29821			188	Atta Habib	82.4444	19	23.6667	65.7619	3	3.21
		189	Seren	88.124	39	38.3333	90.4348	5	4.89			189	Seren	81.4444	11	25	84.8696	2.66667	3.00369
		190	KT-2010	94.9697	33	37.3333	81.2029	4.66667	4.95			190	KT-2010	83.2051	21	25.6667	77.4203	2.33333	3.00369
		191	Aas-2011	90.1075	49	36.6667	87.963	5.33333	4.78345			191	Aas-2011	84.5714	22	25.3333	70.1235	4	3.15
		192	Gomal-08	100	35	34.3333	94.746	5.33333	4.84967			192	Gomal-08	60	19	26	72.8095	1.33333	3.00369
		193	Punjab-2011	95.1014	49	36.3333	94.2778	4.66667	4.91588			193	Punjab-2011	64.8889	8	26	51.3333	2.66667	3.125
		194	Millat-2011	97.3529	46	34	94.2174	5	4.9821			194	Millat-2011	85.6296	32.3333	25	55.5072	4	3.107
		195	Dharrabi-11	92.3333	35	35.3333	96.3333	5	4.29821			195	Dharrabi-11	84.2222	29.6667	22.3333	87.6667	2	3.1581
		196	NARC-2011	96.4286	31.3333	28.6667	91.9524	3	4.89			196	NARC-2011	90.9697	23.6667	19	81.0476	2.33333	3.74
		197	NIA-Sunder	97.9728	32.3333	26.6667	95.7179	3	4.95			197	NIA-Sunder	93.9444	23	21	65.4615	3	3.65
		198	NIA-Sarang	97.0952	42	25	91.7692	4	4.18107			198	NIA-Sarang	91.4928	28	21.6667	85.2051	2.66667	3.46
		199	Benazir-13	97.5507	32	26.3333	95.7179	5.33333	4.14203			199	Benazir-13	92.5309	33	23.3333	87.8205	2.33333	3.36
		200	Shahkar-13	94.3704	32	24.6667	94.7179	3	4.75			200	Shahkar-13	71	24	22.3333	76.3077	0.666667	3.12
			Mean	93.636	38.215	34.5917	90.5535	4.78667	4.37508				Mean	84.3034	23.3583	23.9533	72.439	2.51333	3.25867
			MIN	76.3077	19.3333	24.6667	73	2	3.82967				MIN	0	0	0	0	0	2.909
			MAX	100	61.3333	45	100	6.33333	4.9821				MAX	97.7273	42.6667	34.6667	93.4921	4	4.05405

## Sheet: Table S3
		Table S3. Heat susceptibility index of studied traits during first year (2020-21)
		S.NO	Genotypes	HSIpv1	HSIGpS1	HSIGFD1	HSISpF1	HSIFFpSp1	HSIAL1
		1	Chenab-70	0.288902	0.329776	0.566945	0.410641	0.512705	1
		2	T-9	0.130271	1.19664	0.826643	1.75886	1.23049	1
		3	T-11	1.23916	1.23711	0.769771	0.663203	0.868582	1
		4	Sarab-92	0.594875	0.630795	0.729451	2.22254	1.17456	1
		5	C-518	0.592417	1.23886	1.22028	1.90895	1.23049	1
		6	C-591	0.687778	0.688167	0.841255	3.46478	1.28399	1
		7	C-228	1.2937	1.24582	0.867043	1.31336	0.80751	1
		8	C-217	0.855581	0.788172	0.841255	1.5163	1.05471	1
		9	C-271	0.446596	0.944201	0.855828	0.375629	0.922868	1
		10	Saddiq-21	2.60803	1.58863	0.781893	3.27968	0.738295	1
		11	Pari-73	0.407286	0.664437	0.824597	0.440045	1.23049	1
		12	Pak-81	0.399493	0.293134	0.630559	0.253098	0.246098	1
		13	C-250	0.701442	0.830547	1.24802	1.08911	1.35354	1
		14	Dilkash	1.23835	1.1437	1.04596	1.83904	1.26894	1
		15	MIH-21	0.189423	1.04128	0.758019	1.75977	0.922868	1
		16	Nawab-21	0.703617	0.679538	0.711831	1.29042	0.977155	1
		17	Punjab-76	0.0396396	1.1437	1.337	1.18828	0.434291	1
		18	Anaj-2017	1.19536	1.29031	0.546895	1.64985	0.922868	1
		19	Fakhr-e-Bhakkar	1.39262	1.06785	0.855828	1.08775	0.922868	1
		20	Barani-17	3.29745	1.1278	0.706226	1.67326	1.03823	1
		21	Bhakkar star	1.40765	0.830547	1.06775	1.41743	0.861344	1
		22	Markaz-2019	2.40306	1.01223	0.625023	0.911152	0.922868	1
		23	NIFA- Awaz	0.434449	0.942351	0.923457	0.846012	1.17456	1
		24	Faheem-19	0.49135	0.844991	1.1755	2.36646	0.984393	1
		25	Ghazi-2019	0.352019	1.46685	0.645614	0.42451	1.31838	1
		26	NIA-Zakheera	2.29926	1.42998	0.70315	0.537107	1.15359	1
		27	NIA-Shaheen	2.98121	1.3704	0.969789	2.54346	1.26287	1
		28	Akber-19	0.823194	0.705181	0.722536	0.710304	0.659192	1
		29	Gulzar-19	4.42808	1.00901	0.852661	1.00431	1.05471	1
		30	Pirsbak-19	2.06954	0.934365	0.666274	2.18382	0.615246	1
		31	Rawal-87	0.936639	1.09925	0.932983	1.53421	0.820327	1
		32	Anmol-91	1.04886	0.792795	0.666274	0.437738	1.10744	1
		33	Dirk	0.56222	0.939157	0.614763	1.20154	0.615246	1
		34	Morocco	0.662014	0.96523	0.773196	0.77893	1.47659	1
		35	agaaz	2.10931	1.48726	0.696357	2.72296	1.16573	1
		36	Khoshn	0.405447	0.996656	0.978768	1.10098	0.651437	1
		37	AZRC	1.86999	1.00765	0.842958	1.25984	0.769057	1
		38	Umeed-e-Khas	0.512697	0.572613	0.812416	1.71273	1.12063	1
		39	WL 711	0.782388	0.996656	0.454003	1.5084	1.23049	1
		40	Pirsbak-13	0.480627	1.13126	0.75713	1.52858	0.977155	1
		41	Hamal-Faqir	1.12301	1.59644	0.765992	1.68056	1.26287	1
		42	Pakistan-2013	0.658965	0.949196	0.960972	1.96474	0.984393	1
		43	NIFA-Lilma	0.996279	1.1865	0.963807	0.894089	0.576793	1
		44	Galaxy-2013	1.50988	1.25792	0.674367	2.39177	1.08198	1
		45	Shalakot-13	0.476098	0.97499	1.11541	2.31624	1.05471	1
		46	Umeed-2014	1.07085	1.32368	0.831611	3.17422	1.20374	1
		47	Pakhtunkhwa-15	1.26734	1.47653	0.888027	1.91423	1.06858	1
		48	Pirsbak-15	0.574846	1.45737	0.734076	2.44572	0.922868	1
		49	Ujala-15	3.56968	0.993045	0.88849	0.236122	0.922868	1
		50	IBGE-Ghaneemat	0.998948	0.574994	0.546289	0.752966	0.922868	1
		51	NIFA-Insaf	0.534738	0.941286	1.20489	0.978977	1.10744	1
		52	Sindhu-16	0.234025	1.42047	0.625633	3.41716	0.861344	1
		53	Zincol	1.43692	1.43662	0.746386	3.52865	0.878922	1
		54	Boroloug-16	2.93476	1.36759	0.80081	1.63048	1.31838	1
		55	NIFA-Aman	0.233958	1.5439	1.06775	3.96499	1.07668	1
		56	Gold-16	1.2163	1.20627	1.33232	2.6922	1.1426	1
		57	Johar-16	0.730319	1.39068	0.921796	0.846344	1.12795	1
		58	Ihsan-16	0.736964	1.16277	1.02878	1.12752	0.760009	1
		59	Fatehjang-16	0.132548	0.847158	0.774978	1.19642	0.582864	1
		60	NN-Gandum1	0.552005	1.13749	1.29861	0.613565	0.369147	1
		61	Wardan-17	0.666695	1.28075	0.759287	0.450153	0.878922	1
		62	Pasina17	0.998196	1.03102	1.24423	0.708365	0.307623	1
		63	Khaista-17	1.2516	1.02597	1.07672	0.736455	0.615246	1
		64	Israr Shaheed	0.644644	0.758325	0.838231	1.37806	1.31838	1
		65	Shahid-17	0.916215	1.28878	1.14988	0.582305	0.922868	1
		66	Kohat-17	0.869323	0.439701	1.09741	0.225139	0	1
		67	NUWYT-63	0.421181	0.723379	0.647119	2.31502	-0.205082	1
		68	Meraj-08	4.59255	1.47233	0.746386	1.38091	1.4198	1
		69	C-273	2.41103	0.692122	0.86013	0.96291	1.20928	1
		70	Mexipak 65	1.28597	0.93821	1.11673	0.198127	1.16897	1
		71	Khushal-69	0.527617	1.3031	0.949108	1.31668	1.12349	1
		72	Pirsbaq-21	3.43343	1.32534	1.44022	0.850123	1.08573	1
		73	Barani-70	3.69972	1.21073	0.787682	0.453051	0.615246	1
		74	Blue silver	1.35944	0.752193	1.00101	0.412825	1.01516	1
		75	SA-42	1.15252	0.964506	0.915212	0.228685	1.07668	1
		76	Lylpur-73	1.49954	0.869177	0.844491	1.39761	1.36424	1
		77	Erra	1.31366	0.89761	0.422405	1.39655	1.01516	1
		78	Parula-73	1.72883	1.21121	0.594416	0.761426	1.40021	1
		79	Yacora	2.06702	1.02866	1.04037	0.124606	1.23049	1
		80	LU-26	1.1266	0.984352	1.29086	1.03105	1.59405	1
		81	Abbaser-21	2.07314	1.02051	1.53651	0.0658758	0.760009	1
		82	Zargoun-21	3.44503	1.46384	1.3459	0.172793	0.582864	1
		83	Jauhar-78	1.01028	1.35908	0.717968	0.120619	0.461434	1
		84	Zarghoon	2.41103	0.988746	0.997731	0.128187	1.23049	1
		85	SWB-1	0.215655	0.551585	1.47451	0.306634	0.838971	1
		86	Punjab-81	0.7189	1.18832	0.781278	0.900557	1.25846	1
		87	Sind-81	0.485919	0.980961	1.22791	0.059612	0.659192	1
		88	Faisalabad 83	0.253331	1.0988	1.13056	0.663059	0.977155	1
		89	Kohinoor 83	0.426732	0.565114	1.19059	0.903294	0.922868	1
		90	Barani-83	0.849455	1.13589	0.901883	0.271132	1.06858	1
		91	Faisalabad 85	0.344503	1.00807	1.21893	0.365732	0.922868	1
		92	Sarsabz	0.844697	0.796297	1.01299	0.279083	1.15359	1
		93	Tandojam 83	0.522332	0.795941	1.01299	0.417794	0.659192	1
		94	Pirsbak-85	0.679642	0.59416	0.989619	2.41592	1.12349	1
		95	Punjab-85	3.47921	0.805379	1.17262	0.0716303	1.05471	1
		96	Wdank-85	1.93798	1.40832	1.25567	0.444702	1.12795	1
		97	Chakwal 86	1.90607	0.692122	1.28677	0.325108	1.12795	1
		98	MA-2021	1.03766	1.1589	0.868676	0.204201	0.717787	1
		99	Khyber 87	0.689005	0.529719	1.37986	1.72179	0.542864	1
		100	Sutluj-86	0.316042	1.24582	0.919191	1.00666	0.692151	1
		101	Shalimar-88	0.67632	0.558127	0.500506	0.478918	0.820327	1
		102	Zardana	2.10583	1.51834	1.00843	0.324107	0.576793	1
		103	Mehran-89	0.760458	1.24582	1.11299	0.380798	0.567919	1
		104	Rohtas 90	1.07319	1.34315	1.29597	0.657744	1.08573	1
		105	Inqilab 91	0.284847	0.912432	0.955353	0.205503	0.868582	1
		106	Pasban 90	0.297218	1.45218	1.33906	1.27589	1.08573	1
		107	Soghat-90	0.293783	1.64342	1.20122	0.790212	0.709899	1
		108	Bakhtawar 92	0.881246	0.982941	0.396862	0.731298	0.567919	1
		109	Kaghan 93	0.675263	1.14535	1.17371	0.150093	0.692151	1
		110	Nisnan	0.385034	1.02221	1.09317	0.164643	0.680008	1
		111	Shaheen 94	0.452775	0.729874	1.24305	0.870593	1.05471	1
		112	Parwaz 94	1.33208	1.28653	1.15527	3.22152	1.36424	1
		113	Shahkar 95	0.764769	1.02335	1.34329	0.822911	1.26894	1
		114	Kohsar 95	2.07314	1.30514	0.886611	0.349915	1.36721	1
		115	Kirin 95	0.422486	0.879402	1.10111	0.859556	0.868582	1
		116	Nowshera 96	0.737611	1.14695	1.01155	0.672701	0.738295	1
		117	Punjab 96	2.31947	1.13749	1.28655	0.333827	1.30287	1
		118	Suleman 96	0.469709	0.738264	1.32634	0.137514	1.3843	1
		119	Abadgar 93	0.528921	0.873139	1.17262	0.821729	1.25246	1
		120	Frontana	0.409318	0.385802	0.380583	0.222552	0.307623	1
		121	Tatara	0.476257	0.8141	0.969789	0.543876	0.615246	1
		122	AZRI-96	0.89223	1.04649	0.8761	2.00669	0.527353	1
		123	Punjab-96	0.835467	0.881657	1.22028	0.941903	1.05471	1
		124	Bahawalpur-97	1.98827	1.62246	1.03061	0.243766	1.1426	1
		125	NUWYT-64	0.9461	0.918792	1.05914	0.722388	1.12795	1
		126	MH-97	0.470275	0.75435	1.07672	0.949998	1.02541	1
		127	Kohistan 97	0.609226	0.538194	1.14203	0.815441	0.966815	1
		128	Fakhr-e-Sarhad	1.32728	0.97499	1.41476	0.650352	1.02541	1
		129	Chakwal-97	1.05946	0.74027	1.03061	0.427457	1.33303	1
		130	Durum-97	1.08827	0.838097	1.18908	0.694923	1.1426	1
		131	Darawar-97	0.810394	0.462159	1.00441	0.789932	0.79103	1
		132	Daman-98	0.818637	1.37575	1.15116	1.18701	0.845963	1
		133	Dera-98	0.732464	0.931988	1.0765	0.530202	1.12063	1
		134	Ghaznavi	0.646887	1.0157	1.27648	0.932909	1.27292	1
		135	Zarlashata	0.620098	1.12219	1.04934	0.461	0.760009	1
		136	Magalla-99	1.46988	0.092283	1.25666	0.335933	1.23049	1
		137	Bahawalpur-2000	0.609	0.804388	1.10111	-0.341682	1.40276	1
		138	Marvi-2000	0.38633	0.253778	1.69447	0.824677	1.14563	1
		139	Takbeer	0.366004	1.11943	1.15116	1.03981	0.922868	1
		140	Iqbal 2000	0.861515	0.961962	1.39824	0.105228	1.23049	1
		141	Auqab-2000	1.51071	1.13831	0.904141	0.257679	1.16573	1
		142	Amin-2000	0.427374	0.67828	1.29597	0.60684	1.05471	1
		143	NUWYT-65	0.476707	0.560619	0.708682	0.897187	0.369147	1
		144	Saleem 2000	1.05946	0.640708	1.22791	1.40228	1.16213	1
		145	Punjnad-1	0.903362	1.00469	1.36201	0.171891	1.23049	1
		146	Khatakwal	0.628617	0.766659	0.971475	0.957056	0.80751	1
		147	Raj	2.70096	0.711897	0.777486	1.43996	0.79103	1
		148	Chenab-2000	0.273801	0.996656	1.04105	0.687212	0.984393	1
		149	Wafaq-01	0.53394	1.20475	1.22157	0.237279	1.05471	1
		150	SH-2002	0.732464	0.713897	1.13663	0.578624	1.47659	1
		151	Bahkhar-2002	1.46493	1.36262	0.963807	0.411843	1.29885	1
		152	AS-2002	1.32285	1.19336	1.39055	0.561969	1.09591	1
		153	GA-2002	0.849455	0.748783	1.10276	0.358498	0.615246	1
		154	Ufaq	1.06304	1.44543	1.13389	-0.601151	1.09066	1
		155	Manthar-2003	0.547505	0.404892	1.22624	0.759028	1.23049	1
		156	KT-2000	1.10524	1.40155	1.16247	0.504143	0.820327	1
		157	Pirsabak 2004	0.180812	1.08332	1.17371	0.666463	1.00677	1
		158	NUWYT-66	0.376405	0.62291	1.224	2.30146	1.47659	1
		159	Bhittai	0.406841	0.996656	0.929973	0.379094	1.28399	1
		160	Zam-04	0.999785	1.0917	0.95303	0.364018	1.3843	1
		161	TD-1	0.464189	1.03946	1.02604	1.53041	0.922868	1
		162	Pirsabak 2005	0.45125	1.13904	1.30132	0.550056	0.882744	1
		163	Rashkoh-2005	0.324022	1.3063	0.883653	1.06887	0.512705	1
		164	Moomal 2002	0.821257	0.917973	1.27587	0.556379	0.922868	1
		165	Sehar -2006	0.549348	0.888109	0.845656	0.858024	0.922868	1
		166	Shafaq -2006	1.51581	0.645981	1.00441	0.599907	1.06485	1
		167	Saussi	0.527951	1.04362	0.35265	1.19642	1.3843	1
		168	Fareed-06	0.316932	0.96809	0.915212	0.1697	1.45716	1
		169	SKD-1	0.469709	1.09966	0.963577	0.371776	0.922868	1
		170	Imdad-05	1.01368	1.05646	0.925937	0.26423	1.23049	1
		171	Khirman	0.910195	1.01742	0.549127	0.780153	1.02541	1
		172	Chakwal-50	0.247494	0.889872	0.997731	0.365436	1.01516	1
		173	Lasani-08	0.512182	1.1971	1.2457	0.337559	0.717787	1
		174	Subhani	0.673121	0.981555	1.15979	0.416735	0.461434	1
		175	Faisalabad-08	0.150838	0.676302	1.22261	1.07419	1.02541	1
		176	Bathoor-08	0.466393	0.876688	1.09444	2.18191	1.3074	1
		177	NUWYT-67	0.312618	0.636163	1.14401	0.432092	1.29202	1
		178	Hashim-08	0.680367	0.52558	1.16944	0.305018	1.30287	1
		179	Pirsabak-2008	0.619202	0.830547	0.895822	0.898631	0.659192	1
		180	NARC-2009	0.675786	0.558127	1.26515	0.489843	0.878922	1
		181	BARS-2009	1.33625	0.908168	1.1248	0.180167	0.966815	1
		182	AARI-2010	1.03418	0.951354	1.0759	0.811185	1.10744	1
		183	NIFA-Barsat10	0.542305	1.20563	1.09962	0.639405	1.00677	1
		184	NIA-Amber	0.734939	0.541661	1.16481	0.948006	0.717787	1
		185	NIA-Sunehri	0.742013	0.912779	1.01436	2.38702	0.777152	1
		186	Janbaz	1.15102	0.968971	1.29123	0.614354	0.567919	1
		187	Tijban-10	0.475314	0.655695	0.755236	1.09126	0.874296	1
		188	Atta Habib	0.90714	1.05944	0.858011	1.57185	0.878922	1
		189	Seren	0.648536	1.23923	0.747423	0.89295	0.882744	1
		190	KT-2010	0.906425	0.817867	0.868676	2.42349	0.738295	1
		191	Aas-2011	0.640906	0.679538	0.880891	1.35579	0.692151	1
		192	Gomal-08	0.379835	1.02948	0.595293	2.02005	0.738295	1
		193	Punjab-2011	0.433994	0.80773	1.01808	2.12823	1.26894	1
		194	Millat-2011	0.432109	0.73181	0.971475	1.35681	1.01516	1
		195	Dharrabi-11	0.45227	0.818931	1.32747	0.56947	0.80751	1
		196	NARC-2011	0.462291	0.784405	1.07609	0.666992	0.760009	1
		197	NIA-Sunder	0.878289	0.584773	0.892707	0.2396	0.878922	1
		198	NIA-Sarang	0.483614	0.68799	0.950962	0.488819	0.959783	1
		199	Benazir-13	1.01368	0.830547	0.955806	1.08976	0.512705	1
		200	Shahkar-13	1.1266	0.560136	1.36201	1.08976	0.738295	1

## Sheet: Table S4
			Table S4. Heat susceptibility index of studied traits during second year (2021-22)
			S.NO	Genotypes	HSIpv2	HSIGpS2	HSIGFD2	HSISpF2	HSIFFpSp2	HSIAL2
			1	Chenab-70	0.139023	0.526177	1.18809	0.241702	0.421114	0.485641
			2	T-9	0.805431	0.619635	0.737031	0.716493	0.789589	0.186579
			3	T-11	0.766355	1.0208	0.806398	0.857561	1.26334	0.368865
			4	Sarab-92	0.384066	0.737318	1.01613	0.989892	1.40371	0.485641
			5	C-518	0.568185	1.25794	1.41258	0.841929	1.05279	0.862152
			6	C-591	0.526281	0.472486	0.958368	1.30811	0.701857	0.891544
			7	C-228	0.0912569	1.11844	1.28491	1.16997	0.9826	1.21921
			8	C-217	-0.148369	0.541563	0.821458	0.873076	1.05279	0.976103
			9	C-271	0.658583	1.01338	0.772923	0.145166	0.75199	1.51661
			10	Saddiq-21	0.731787	1.1921	0.660895	1.81426	1.12297	0.976103
			11	Pari-73	0.196075	0.727554	0.985335	0.052899	1.05279	0.898075
			12	Pak-81	0.295681	0.146996	0.915267	0.189834	0.350929	0.862152
			13	C-250	0.0924172	0.565933	1.34305	0.588112	1.05279	1.06058
			14	Dilkash	0.612772	0.76678	1.08387	0.357068	1.12297	0.773977
			15	MIH-21	0.352118	1.29603	1.14956	1.73824	0.842229	1.16695
			16	Nawab-21	0.384317	0.684155	1.16805	2.36544	1.05279	1.33078
			17	Punjab-76	0.289746	1.18192	1.25062	0.836465	0.809835	0.803369
			18	Anaj-2017	0.1849	1.13187	1.06361	1.12266	1.05279	0.937264
			19	Fakhr-e-Bhakkar	0.2943	0.623618	1.12679	0.811245	0.957078	0.976103
			20	Barani-17	0.237948	1.45176	1.0946	2.00333	1.31598	0.838359
			21	Bhakkar star	0.0168256	0.812344	1.0529	0.908901	0.842229	1.17763
			22	Markaz-2019	0.484613	0.297859	0.992595	1.2817	0.647868	0.831594
			23	NIFA- Awaz	0.849603	1.31612	0.805444	0.494402	0.842229	0.828212
			24	Faheem-19	0.430179	0.873208	0.978639	0.874817	1.54409	0.82483
			25	Ghazi-2019	4.10133	1.54345	0.880643	2.14002	1.20318	1.03755
			26	NIA-Zakheera	0.21995	0.453957	1.06175	1.3637	0.619286	0.818065
			27	NIA-Shaheen	0.578573	0.626329	0.94707	0.187769	0.647868	0.898075
			28	Akber-19	0.64901	0.0989393	0.744643	0.812551	0.842229	1.37161
			29	Gulzar-19	0.174172	0.514484	0.875432	0.720631	0.601592	1.4639
			30	Pirsbak-19	0.227097	1.05535	1.37466	1.37133	1.23857	1.35161
			31	Rawal-87	0.203746	1.09424	0.846772	1.12728	0.9826	1.3916
			32	Anmol-91	0.633489	0.874287	0.63966	0.14795	1.05279	1.40921
			33	Dirk	1.11837	0.877415	0.715353	0.631447	0.842229	1.31176
			34	Morocco	0.655938	0.448404	0.878812	0.348764	0.561486	1.38796
			35	agaaz	1.14065	1.50058	1.04516	1.57891	1.23857	1.34483
			36	Khoshn	0.61721	0.926072	1.01613	1.84342	0.75199	1.32586
			37	AZRC	0.646304	0.740265	1.07335	0.775816	0.842229	1.23117
			38	Umeed-e-Khas	0.343185	1.01003	1.36774	1.49591	1.40371	1.33026
			39	WL 711	0.65172	1.20746	0.853957	1.55965	0.842229	1.33876
			40	Pirsbak-13	1.09956	0.95718	0.898063	1.61983	0.971802	1.01123
			41	Hamal-Faqir	0.210532	1.23636	1.06361	1.1345	1.31598	1.08967
			42	Pakistan-2013	0.43336	0.997922	0.828239	1.28246	0.485901	1.25357
			43	NIFA-Lilma	0.420007	0.636738	1.10432	1.50524	1.11471	1.44787
			44	Galaxy-2013	0.287311	0	0.978978	0.76639	0.842229	1.45378
			45	Shalakot-13	0.562586	0.857474	1.15682	0.89267	0.902388	1.47763
			46	Umeed-2014	0.264412	1.017	0.91045	1.49939	0.701857	1.37429
			47	Pakhtunkhwa-15	0.110202	0.559222	0.905086	0.464493	0.526393	1.42711
			48	Pirsbak-15	0.982946	1.49559	0.74516	2.23161	1.26334	1.28878
			49	Ujala-15	0.0216571	0.832254	0.779031	0.178534	0.175464	1.26361
			50	IBGE-Ghaneemat	0.361085	0.734978	1.02193	1.73465	0.701857	1.26494
			51	NIFA-Insaf	0.535116	0.95718	1.23119	1.87024	1.40371	1.24484
			52	Sindhu-16	5.6373	1.54345	0.74516	1.90436	1.05279	1.42826
			53	Zincol	3.44225	1.61695	0.862671	1.61276	0.526393	1.30629
			54	Boroloug-16	0.309184	1.21055	0.439406	0.928987	1.11471	1.45378
			55	NIFA-Aman	0.220535	1.23476	3.25161	0.947202	2.10557	1.36075
			56	Gold-16	0.388183	0.692575	1.008	1.55734	1.12297	1.39807
			57	Johar-16	0.48241	1.36831	0.998525	1.0496	1.23857	1.41849
			58	Ihsan-16	3.27439	1.42912	0.981617	1.13818	0.971802	1.35217
			59	Fatehjang-16	0.484902	0.971804	0.892598	1.24974	1.05279	1.34067
			60	NN-Gandum1	0.247603	1.05235	1.12811	0.635585	0.990857	1.37692
			61	Wardan-17	3.46112	1.40314	0.892598	0.978609	1.11471	1.47827
			62	Pasina17	2.60151	0.894756	1.12556	-0.0684788	0.921188	1.33073
			63	Khaista-17	0.142546	1.28621	1.00049	0.294417	0.601592	1.36239
			64	Israr Shaheed	0.368623	0.92893	0.821458	0.595113	0.526393	1.31059
			65	Shahid-17	1.56065	1.1433	0.853957	0.771291	1.52069	1.27976
			66	Kohat-17	0.353998	0.697199	1.13806	0.180468	0.233952	1.39141
			67	NUWYT-63	0.334777	0.734978	0.726423	0.555439	0.526393	1.25779
			68	Meraj-08	0.514453	1.43577	0.787231	0.367412	0.701857	1.31209
			69	C-273	0.913846	0.780914	0.862671	0.620161	1.12297	1.30501
			70	Mexipak 65	2.97396	1.22775	1.21138	0.555439	1.05279	1.29781
			71	Khushal-69	1.33648	1.39806	0.855686	0.542401	1.05279	1.29048
			72	Pirsbaq-21	2.6262	1.50058	1.30064	0.624869	0.701857	1.07423
			73	Barani-70	0.396326	1.22496	1.12328	0.268493	0.9826	0.965339
			74	Blue silver	0.642028	0.807034	1.07364	0.117622	0.467905	0.965871
			75	SA-42	0.403148	0.758188	0.9374	0.365313	1.11471	0.994532
			76	Lylpur-73	0.708884	1.10247	0.94707	0.944799	0.485901	0.919659
			77	Erra	0.503392	0.740546	0.843009	1.26677	1.40371	0.934099
			78	Parula-73	0.946965	0.678003	0.838043	0.99432	1.61014	0.922779
			79	Yacora	0.26969	0.939924	0.94707	1.75185	1.12297	0.843965
			80	LU-26	1.83585	1.40626	1.07419	1.09336	1.05279	0.810449
			81	Abbaser-21	0.490314	0.526177	1.11774	1.95304	1.12297	0.77627
			82	Zargoun-21	2.42466	1.45398	1.24838	0.938447	0.647868	0.6496
			83	Jauhar-78	0.714024	1.20207	0.686119	0.943272	0.921188	0.75842
			84	Zarghoon	0.350085	0.823979	1.16129	2.1504	0	0.634102
			85	SWB-1	0.193323	0.578296	1.16567	2.15164	0.701857	1.18597
			86	Punjab-81	0.685154	0.732295	1.01229	1.78243	0.574247	1.18966
			87	Sind-81	0.353829	0.918722	1.04051	1.09132	0.971802	1.2473
			88	Faisalabad 83	1.02008	1.40314	1.17979	1.48905	1.36243	1.12924
			89	Kohinoor 83	0.545918	0.907914	1.20104	0.18882	0.526393	1.1854
			90	Barani-83	0.908523	1.07456	1.07335	0.852094	0.647868	1.17721
			91	Faisalabad 85	1.48537	0.257242	1.10491	0.0658854	1.31598	1.16886
			92	Sarsabz	2.43876	1.11404	1.03322	0.135107	1.05279	1.16037
			93	Tandojam 83	2.5147	0.857474	0.853957	1.44012	0.789589	1.15172
			94	Pirsbak-85	0.369913	0.760034	0.603391	0.166503	0.921188	1.14292
			95	Punjab-85	1.58697	0.932503	0.919646	0.36522	1.35358	1.13395
			96	Wdank-85	0.334921	0.887042	1.06302	0.624869	1.20318	1.12482
			97	Chakwal 86	0.490794	1.08833	1.27633	0.357068	0.657991	1.11551
			98	MA-2021	0.716937	1.07184	1.25291	1.64575	0.701857	1.10602
			99	Khyber 87	0.805262	1.1597	1.19635	1.55029	1.13377	1.09635
			100	Sutluj-86	1.9197	1.40153	0.892598	0.66773	0.809835	1.0865
			101	Shalimar-88	0.372414	0.795595	0	0.194764	2.10557	1.17397
			102	Zardana	0.439317	0.401941	1.05102	1.27707	1.44065	1.06981
			103	Mehran-89	0.666955	1.00387	1.11316	1.22035	1.05279	1.07126
			104	Rohtas 90	0.324617	0.815646	1.04297	0.340085	1.23857	1.09983
			105	Inqilab 91	0.709993	1.40314	0.796312	0.662677	0.842229	1.18027
			106	Pasban 90	0.912989	1.3438	1.17175	1.28118	1.13377	1.01134
			107	Soghat-90	1.68976	1.59802	1.21935	0.948535	0.971802	1.1296
			108	Bakhtawar 92	0.137291	0.272083	0.88959	0.287296	0.842229	0.975786
			109	Kaghan 93	0.258644	1.23124	0.892598	1.31091	0.877322	1.07701
			110	Nisnan	0.251051	0.106079	1.04297	0.464907	0.990857	1.04997
			111	Shaheen 94	0.838327	0.942014	0.937963	1.30254	1.05279	1.0224
			112	Parwaz 94	1.07271	1.60776	0.988233	1.63723	0.350929	0.686325
			113	Shahkar 95	0.476318	0.744649	1.16567	1.46311	1.50398	1.22914
			114	Kohsar 95	1.53132	1.62597	0.937963	0.309698	0.902388	1.01852
			115	Kirin 95	2.02617	1.17903	0.844167	0.45445	0.233952	1.18027
			116	Nowshera 96	0.342871	1.39164	1.03176	1.36168	1.44758	1.15517
			117	Punjab 96	0.89532	1.58633	1.14763	0.307679	0.902388	0.99373
			118	Suleman 96	0.653783	1.40314	1.094	1.10434	1.14849	1.10355
			119	Abadgar 93	0.973787	0.593636	1.07364	1.2646	0.809835	0.962235
			120	Frontana	0.31527	0.352016	0.933629	0.264029	0.323934	0.951291
			121	Tatara	0.752911	1.05605	0.755424	1.37939	1.12297	0.873508
			122	AZRI-96	1.40179	1.00531	0.836127	0.758606	1.05279	0.840604
			123	Punjab-96	0.953621	0.811124	1.07364	0.617155	1.05279	1.13438
			124	Bahawalpur-97	0.150589	0.96141	1.03176	1.09412	0.743143	1.02543
			125	NUWYT-64	2.69561	1.15596	0.875432	0.410329	1.40371	1.12499
			126	MH-97	2.45994	0.882694	1.10376	0.100673	1.13377	1.01852
			127	Kohistan 97	0.762461	0.814058	1.17677	0.903649	0.526393	1.01952
			128	Fakhr-e-Sarhad	1.67878	0.875718	1.02857	0.845649	1.36243	1.04815
			129	Chakwal-97	0.643845	0.918722	0.919646	1.10061	1.35358	0.975157
			130	Durum-97	0.155471	0.944008	0.877934	0.501903	1.40371	1.10355
			131	Darawar-97	0.302404	0.939924	0.956355	1.36917	1.05279	1.07701
			132	Daman-98	0.447238	0.918722	0.853957	1.85115	1.23857	1.04997
			133	Dera-98	0.724362	0.77581	1.03833	1.62502	1.05279	1.0224
			134	Ghaznavi	1.33564	1.03544	0.998018	0.877117	0.561486	0.994303
			135	Zarlashata	0.726685	1.05235	1.0529	0.423369	1.18438	1.04997
			136	Magalla-99	0.762575	0.774224	0.630413	0.803753	1.20318	1.0224
			137	Bahawalpur-2000	0.800556	0.88427	0.933331	0.738491	0.701857	0.994303
			138	Marvi-2000	1.36139	0.554836	1.26813	0.868817	1.05279	1.27629
			139	Takbeer	1.15489	1.20942	1.0661	0.472767	0.971802	1.25292
			140	Iqbal 2000	0.474677	0.832975	1.06175	0.588112	0.75199	1.22914
			141	Auqab-2000	0.7513	0.791515	1.07364	0.646005	0.921188	1.20493
			142	Amin-2000	0.295239	0.658062	0.919646	1.49851	1.36243	0.304746
			143	NUWYT-65	0.571857	0.915023	0.694518	1.015	0.842229	0.238457
			144	Saleem 2000	1.56927	0.814058	1.15682	1.32764	1.44758	0.170942
			145	Punjnad-1	0.432774	0.906673	1.23441	0.603071	1.05279	0.119053
			146	Khatakwal	1.29591	1.17903	0.839998	0.815286	0.789589	0.338943
			147	Raj	1.09206	0.742045	0.715353	1.47153	0.647868	0.0467332
			148	Chenab-2000	2.70855	1.00039	1.00283	1.3376	0.902388	0.106251
			149	Wafaq-01	2.12809	1.1433	1.31822	2.14414	1.65438	0.0635236
			150	SH-2002	0.943496	0.658062	0.969229	0.889223	0.701857	0.367818
			151	Bahkhar-2002	1.49798	1.08731	0.915501	0.906773	1.26334	0.330522
			152	AS-2002	0.446363	0.67373	0.859929	0.385884	0.350929	0.292549
			153	GA-2002	0.326519	0.989393	1.00049	0.904779	1.63767	0.25388
			154	Ufaq	0.65749	0.815025	1.10491	0.361062	1.36243	0.214495
			155	Manthar-2003	10.0354	2.57242	3.25161	4.99895	2.10557	0.174375
			156	KT-2000	2.1157	1.1433	1.00049	0.106948	0.526393	0.133498
			157	Pirsabak 2004	0.354896	1.08833	1.11575	0.259621	1.57918	0.091843
			158	NUWYT-66	0.673749	0.706925	1.01021	1.47338	1.29574	0.0493877
			159	Bhittai	1.75479	0.832975	0.80516	1.38457	0.175464	0.00610879
			160	Zam-04	0.394097	1.09048	0.789225	0.681384	0.701857	0.378193
			161	TD-1	0.982484	1.09799	0.828239	0.996295	1.31598	0.560546
			162	Pirsabak 2005	2.43294	1.43979	0.624308	0.93232	1.35358	0.587054
			163	Rashkoh-2005	0.804416	0.938178	1.03176	0.952182	0.657991	0.54892
			164	Moomal 2002	0.305769	1.00558	1.28274	1.52255	1.26334	0.46081
			165	Sehar -2006	0.225381	0.944971	1.02193	0.498552	1.11471	0.857648
			166	Shafaq -2006	0.84417	1.86885	1.13226	1.69418	1.05279	0.916151
			167	Saussi	2.63329	1.18573	0.63966	0.988859	0.526393	0.213064
			168	Fareed-06	0.509036	1.27372	0.92903	0.264326	1.18438	0.172552
			169	SKD-1	0.172937	0.857474	0.963439	1.16278	1.44065	0.131268
			170	Imdad-05	0.695871	1.03886	0.797564	0.943246	0.701857	0.0891919
			171	Khirman	0.271488	0.848899	0.80516	2.1676	1.05279	0.0462991
			172	Chakwal-50	1.19727	0.989393	1.10322	1.59899	0.601592	0.414508
			173	Lasani-08	3.63542	0.984507	1.12556	1.6154	1.44758	0.378285
			174	Subhani	3.07786	0.902604	1.2043	0.83011	0.657991	1.12499
			175	Faisalabad-08	0.975661	1.68973	1.01021	1.59027	1.40371	1.01852
			176	Bathoor-08	0.760255	1.28621	1.12328	0.968134	1.26334	1.01952
			177	NUWYT-67	0.304986	0.870084	1.07392	1.95688	1.20318	1.41849
			178	Hashim-08	0.354404	0.911066	0.779031	0.251928	0.601592	1.40921
			179	Pirsabak-2008	1.45888	1.02897	0.755424	0.473821	1.61967	1.10355
			180	NARC-2009	0.611104	1.08205	1.25963	1.25417	0.921188	1.07701
			181	BARS-2009	0.402638	0.918722	0.836127	0.185183	1.31598	1.04997
			182	AARI-2010	1.17465	1.85786	0.609676	0.656797	1.18438	1.0224
			183	NIFA-Barsat10	2.85168	1.24186	0.812901	1.04508	0.818833	0.994303
			184	NIA-Amber	1.00713	1.36416	1.16567	1.85431	0.789589	1.27629
			185	NIA-Sunehri	0.179624	0.891773	0.860719	0.941322	1.20318	1.25292
			186	Janbaz	3.54437	1.02897	1.10432	1.32593	1.26334	0.94589
			187	Tijban-10	2.30574	0.808476	1.22702	0.161773	0.809835	1.20493
			188	Atta Habib	1.24891	1.34025	0.965824	0.959425	0.647868	0.992169
			189	Seren	0.760657	1.32404	1.13099	0.307628	0.9826	1.5117
			190	KT-2010	1.24315	1.18727	1.01613	0.232862	1.05279	1.54088
			191	Aas-2011	0.616561	0.857474	1.00504	1.01382	0.526393	1.33821
			192	Gomal-08	4.01415	1.57495	0.789225	1.15741	1.57918	1.49168
			193	Punjab-2011	3.18811	1.98444	0.924769	2.27707	0.902388	1.42767
			194	Millat-2011	1.20847	0.874974	0.860719	2.05387	0.421114	1.47494
			195	Dharrabi-11	0.881567	0.913396	1.19635	0.449733	1.26334	1.03949
			196	NARC-2011	0.568108	0.832975	1.09647	0.592833	0.467905	0.921616
			197	NIA-Sunder	0.412624	0.684155	0.690966	1.58017	0	1.0292
			198	NIA-Sarang	0.57905	0.344758	0.433547	0.357567	0.701857	0.675854
			199	Benazir-13	0.51641	0.551233	0.370436	0.41245	1.18438	0.739896
			200	Shahkar-13	2.48521	0.643106	0.307584	0.971643	1.63767	1.34479
